# Supplementary material for: Human navigation strategies and their errors result from dynamic interactions of spatial uncertainties
Source: Nat Commun. 2024 Jul 6;15:5677. doi: 10.1038/s41467-024-49722-y (PMC11227593; doi:10.1038/s41467-024-49722-y)
Supplement: Supplementary file 9 — Source Data [file 41467_2024_49722_MOESM9_ESM.xlsx]

## Sheet: Fig3
Figure 3b																	Figure 3c						Figure 3d																		Figure 3e	DATA		Chen 2017	Model	ANOVA
DATA		Nardini 2008	Model	ANOVA														DATA	Empirical		Simulated			DATA		Chen 2017	Model	ANOVA														VPCode	condition	SD Empirical	SD Simulated		Source	SS	DF1
VPCode	condition	Empirical SD	Simulated SD		Source	SS	DF1	DF2	MS	F	p-unc	n2	eps					VPCode	SD	RP	SD	RP		VPCode	condition	SD Empirical	SD Simulated		Source	SS	DF1	DF2	MS	F	p-unc	n2	eps					sub01	combined	0.111761	0.65241	0	kind	0.002	1
sub01	combined	0.340621	0.193611	0	kind	0.096	1	32	0.096	2.877	0.1	0.025						16	0.474569	0.480619	0.258977	0.555483		sub01	combined	0.159155	0.505989	0	kind	0.001	1	34	0.001	0.009	0.925	0.000	NaN					sub01	cue-integration	0.102434	0.551854	1	condition	2482	4
sub01	conflict	0.358599	0.460893	1	condition	1.162	4	128	0.29	25.689	0	0.305	0.663					46	0.250909	0.719021	0.306160	0.528937		sub01	cue-integration	0.0727009	0.436713	1	condition	3882	4	136	0.970	75216	0.000	0.480	0.7					sub01	self-motion	0.153484	0.785449	2	Interaction	0.252	4
sub01	self-motion	0.558148	0.830274	2	Interaction	0.032	4	128	0.008	0.697	0.595	0.008						76	0.630699	0.803246	0.291950	0.487027		sub01	self-motion	0.40544	0.906261	2	Interaction	0.030	4	136	0.008	0.589	0.671	0.004	NaN					sub01	landmark	0.137549	0.641539
sub01	cue-integration	0.303837	0.35268															66	0.224633	0.389749	0.296937	0.670711		sub01	landmark	0.0738986	0.703533															sub01	conflict	0.0999518	1.11195	Posthoc	T-Test
sub01	landmark	0.362208	0.389573	Posthoc	T-Test													6	0.234067	0.474472	0.309717	0.614538		sub01	conflict	0.135503	0.555732	Posthoc	T-Test													sub02	landmark	0.88734	0.767329		Contrast	condition	A
sub02	self-motion	0.226178	0.302587		Contrast	condition	A	B	Paired	Parametric	T	dof	alternative	p-unc	BF10	hedges		41	0.367067	0.246653	0.249089	0.695527		sub02	landmark	0.401062	0.803542		Contrast	condition	A	B	Paired	Parametric	T	dof	alternative	p-unc	BF10	hedges		sub02	conflict	1.21316	0.557049	0	condition	-	combined
sub02	landmark	0.531553	0.251513	0	condition	-	combined	conflict	TRUE	TRUE	-2.8	33	two-sided	0.008	4.97	-0.647		21	0.285635	0.562452	0.185266	0.800266		sub02	conflict	0.623312	0.663486	0	condition	-	combined	conflict	True	True	-1427	35.0	two-sided	0.163	0.453	-0.288		sub02	self-motion	1.29716	0.961682	1	condition	-	combined
sub02	cue-integration	0.208121	0.193419	1	condition	-	combined	cue-integration	TRUE	TRUE	-1.652	33	two-sided	0.108	0.626	-0.297		71	0.460096	0.372131	0.328706	0.510305		sub02	self-motion	1.01718	0.588587	1	condition	-	combined	cue-integration	True	True	0.188	35.0	two-sided	0.852	0.182	0.030		sub02	combined	0.785258	0.599796	2	condition	-	combined
sub02	combined	0.0794596	0.307209	2	condition	-	combined	landmark	TRUE	TRUE	-5.608	33	two-sided	0	6161.116	-1.241		61	0.382268	0.512041	0.335744	0.290035		sub02	combined	0.454438	0.440303	2	condition	-	combined	landmark	True	True	-3716	35.0	two-sided	0.001	43041	-0.654		sub02	cue-integration	0.732378	0.660228	3	condition	-	combined
sub02	conflict	0.234067	0.309717	3	condition	-	combined	self-motion	TRUE	TRUE	-7.737	33	two-sided	0	1.938e+06	-1.516		36	0.281631	0.723754	0.368981	0.364608		sub02	cue-integration	0.373107	0.454833	3	condition	-	combined	self-motion	True	True	-13103	35.0	two-sided	0.000	1411000000000000	-2542		sub03	cue-integration	0.601472	0.785187	4	condition	-	conflict
sub03	combined	0.228538	0.147279	4	condition	-	conflict	cue-integration	TRUE	TRUE	2.131	33	two-sided	0.041	1.346	0.402		26	0.312155	0.755517	0.291243	0.582992		sub03	cue-integration	0.727835	0.446069	4	condition	-	conflict	cue-integration	True	True	1829	35.0	two-sided	0.076	0.802	0.291		sub03	landmark	1.03925	0.881614	5	condition	-	conflict
sub03	cue-integration	0.215896	0.32541	5	condition	-	conflict	landmark	TRUE	TRUE	-3.262	33	two-sided	0.003	13.917	-0.709		56	0.212625	0.736915	0.315838	0.779279		sub03	landmark	0.862896	0.338852	5	condition	-	conflict	landmark	True	True	-1930	35.0	two-sided	0.062	0.943	-0.321		sub03	combined	0.772828	0.686091	6	condition	-	conflict
sub03	self-motion	0.249462	0.465728	6	condition	-	conflict	self-motion	TRUE	TRUE	-5.119	33	two-sided	0	1626.319	-1.063		81	0.455783	0.215914	0.286998	0.624133		sub03	combined	0.600439	0.40031	6	condition	-	conflict	self-motion	True	True	-10706	35.0	two-sided	0.000	6017000000000	-1935		sub03	self-motion	0.737549	1.09252	7	condition	-	cue-integration
sub03	landmark	0.430931	0.454863	7	condition	-	cue-integration	landmark	TRUE	TRUE	-7.949	33	two-sided	0	3.381e+06	-1.07		1	0.358599	0.420859	0.460893	0.736396		sub03	self-motion	1.35496	0.907362	7	condition	-	cue-integration	landmark	True	True	-8142	35.0	two-sided	0.000	8459000000	-0.636		sub03	conflict	0.533613	0.673689	8	condition	-	cue-integration
sub03	conflict	0.456431	0.321949	8	condition	-	cue-integration	self-motion	TRUE	TRUE	-8.3	33	two-sided	0	8.4e+06	-1.374		31	0.362605	0.597130	0.252579	0.510009		sub03	conflict	0.849338	0.34448	8	condition	-	cue-integration	self-motion	True	True	-15383	35.0	two-sided	0.000	1.437e+17	-2422		sub04	cue-integration	0.556772	0.783751	9	condition	-	landmark
sub04	combined	0.280063	0.252607	9	condition	-	landmark	self-motion	TRUE	TRUE	-1.848	33	two-sided	0.074	0.84	-0.415		51	0.588618	0.433644	0.397915	0.597547		sub04	cue-integration	0.316448	0.399546	9	condition	-	landmark	self-motion	True	True	-8432	35.0	two-sided	0.000	18470000000	-1565		sub04	conflict	0.548294	0.667137	10	kind	-	Chen 2017
sub04	conflict	0.474569	0.258977	10	kind	-	Model	Nardini 2008	FALSE	TRUE	-1.696	32	two-sided	0.1	0.979	-0.568		11	0.456431	0.35026	0.321949	0.483502		sub04	conflict	0.482461	0.392435	10	kind	-	Chen 2017	Model	False	True	-0.095	34.0	two-sided	0.925	0.323	-0.031		sub04	combined	0.53527	0.569055	11	condition * kind	combined	Chen 2017
sub04	cue-integration	0.194113	0.271154	11	condition * kind	combined	Model	Nardini 2008	FALSE	TRUE	-0.047	32	two-sided	0.963	0.329	-0.016								sub04	combined	0.347013	0.366121	11	condition * kind	combined	Chen 2017	Model	False	True	-0.919	34.0	two-sided	0.365	0.447	-0.300		sub04	self-motion	0.782662	0.827568	12	condition * kind	conflict	Chen 2017
sub04	landmark	0.2511	0.49811	12	condition * kind	conflict	Model	Nardini 2008	FALSE	TRUE	-1.886	32	two-sided	0.068	1.256	-0.632								sub04	self-motion	0.698434	0.518704	12	condition * kind	conflict	Chen 2017	Model	False	True	-0.051	34.0	two-sided	0.959	0.322	-0.017		sub04	landmark	0.792213	0.905463	13	condition * kind	cue-integration	Chen 2017
sub04	self-motion	0.306004	0.323245	13	condition * kind	cue-integration	Model	Nardini 2008	FALSE	TRUE	-1.17	32	two-sided	0.25	0.557	-0.392								sub04	landmark	0.354974	0.914396	13	condition * kind	cue-integration	Chen 2017	Model	False	True	-0.234	34.0	two-sided	0.817	0.329	-0.076		sub05	cue-integration	0.813948	0.662555	14	condition * kind	landmark	Chen 2017
sub05	self-motion	0.563063	0.72297	14	condition * kind	landmark	Model	Nardini 2008	FALSE	TRUE	-1.18	32	two-sided	0.247	0.561	-0.395								sub05	cue-integration	0.397887	0.559189	14	condition * kind	landmark	Chen 2017	Model	False	True	-0.355	34.0	two-sided	0.725	0.338	-0.116		sub05	conflict	0.695283	1.10015	15	condition * kind	self-motion	Chen 2017
sub05	combined	0.208451	0.372371	15	condition * kind	self-motion	Model	Nardini 2008	FALSE	TRUE	-1.35	32	two-sided	0.186	0.661	-0.452								sub05	conflict	0.610459	0.944783	15	condition * kind	self-motion	Chen 2017	Model	False	True	0.698	34.0	two-sided	0.490	0.389	0.227		sub05	combined	0.74628	0.590954
sub05	landmark	0.346481	0.393978																					sub05	combined	0.289491	0.362025															sub05	self-motion	0.947032	0.590239
sub05	cue-integration	0.295088	0.345946																					sub05	self-motion	0.983776	0.363087															sub05	landmark	1.59229	0.69942
sub05	conflict	0.285635	0.185266																					sub05	landmark	0.435058	0.39329															sub06	conflict	1.42344	1.02507
sub06	landmark	0.79752	0.250536																					sub06	conflict	0.725678	0.560231															sub06	self-motion	1.13839	0.866101
sub06	cue-integration	0.387118	0.226252																					sub06	self-motion	1.10752	0.495737															sub06	cue-integration	0.952147	1.9263
sub06	self-motion	0.442779	0.526784																					sub06	cue-integration	0.734377	0.842586															sub06	combined	1.85208	0.789929
sub06	conflict	0.312155	0.291243																					sub06	combined	0.51501	0.57289															sub06	landmark	1.73711	0.511341
sub06	combined	0.198214	0.311688																					sub06	landmark	0.981071	0.781263															sub07	self-motion	1.10866	0.761794
sub07	conflict	0.362605	0.252579																					sub07	self-motion	0.727193	0.558473															sub07	combined	0.843493	0.429282
sub07	self-motion	0.39996	0.411274																					sub07	combined	0.34203	0.759159															sub07	cue-integration	0.676332	0.524262
sub07	cue-integration	0.301581	0.33611																					sub07	cue-integration	0.257293	0.449859															sub07	landmark	0.853559	0.631747
sub07	combined	0.389352	0.238434																					sub07	landmark	0.275087	0.487111															sub07	conflict	0.569477	0.519645
sub07	landmark	0.45914	0.583222																					sub07	conflict	0.407273	0.46616															sub08	self-motion	0.956565	0.440106
sub08	self-motion	0.388837	0.465106																					sub08	self-motion	0.651676	0.670988															sub08	cue-integration	0.487939	0.419965
sub08	combined	0.230574	0.240125																					sub08	cue-integration	0.347027	0.462986															sub08	conflict	0.889617	0.52699
sub08	cue-integration	0.313616	0.232296																					sub08	conflict	0.507496	0.483944															sub08	landmark	0.567293	0.522966
sub08	landmark	0.530502	0.268134																					sub08	landmark	0.409993	0.517882															sub08	combined	0.627922	0.814761
sub08	conflict	0.281631	0.368981																					sub08	combined	0.377775	0.639656															sub09	combined	0.39347	1.27789
sub09	cue-integration	0.574825	0.291813																					sub09	combined	0.491291	0.62861															sub09	cue-integration	0.404147	0.637438
sub09	combined	0.549909	0.342337																					sub09	cue-integration	0.468482	0.451626															sub09	self-motion	0.782843	0.692644
sub09	conflict	0.367067	0.249089																					sub09	self-motion	0.646914	0.498317															sub09	conflict	0.518058	0.639041
sub09	self-motion	0.88991	0.441464																					sub09	conflict	0.312208	0.401064															sub09	landmark	0.471894	0.571558
sub09	landmark	0.752989	0.388891																					sub09	landmark	0.679342	0.520847															sub10	conflict	0.31415	0.448758
sub10	landmark	0.160904	0.403857																					sub10	conflict	0.326772	0.404244															sub10	self-motion	0.816776	0.592353
sub10	combined	0.148146	0.377497																					sub10	self-motion	0.673818	0.437103															sub10	landmark	0.519598	0.675753
sub10	self-motion	0.711638	0.373625																					sub10	landmark	0.287531	0.509431															sub10	combined	0.403352	0.445441
sub10	conflict	0.250909	0.30616																					sub10	combined	0.495224	0.851038															sub10	cue-integration	0.438406	0.398578
sub10	cue-integration	0.156942	0.274258																					sub10	cue-integration	0.264459	0.384535															sub11	combined	1.13867	0.723823
sub11	landmark	0.601959	0.373003																					sub11	combined	0.40463	0.373256															sub11	self-motion	0.786979	1.01395
sub11	cue-integration	0.427593	0.261897																					sub11	self-motion	0.768177	0.864079															sub11	conflict	0.646752	0.521904
sub11	combined	0.271056	0.245426																					sub11	conflict	0.385303	0.382067															sub11	landmark	0.676948	1.03361
sub11	self-motion	0.607495	0.367808																					sub11	landmark	0.48989	0.501541															sub11	cue-integration	0.513205	0.390423
sub11	conflict	0.588618	0.397915																					sub11	cue-integration	0.413045	0.589767															sub12	self-motion	0.813665	0.466259
sub12	cue-integration	0.290883	0.338137																					sub12	self-motion	1.03454	0.428381															sub12	conflict	0.519754	0.582725
sub12	combined	0.389116	0.466177																					sub12	conflict	0.502076	0.300083															sub12	landmark	0.668896	0.824169
sub12	self-motion	0.649144	0.469015																					sub12	landmark	0.601721	0.774142															sub12	cue-integration	0.516709	0.565444
sub12	conflict	0.212625	0.315838																					sub12	cue-integration	0.520139	0.5143															sub12	combined	0.559354	0.768762
sub12	landmark	0.325379	0.487942																					sub12	combined	0.404753	0.451118															sub13	conflict	0.824466	1.08447
sub13	cue-integration	0.258794	0.267627																					sub13	conflict	0.666084	0.456344															sub13	self-motion	1.23931	0.703408
sub13	self-motion	0.628865	0.322175																					sub13	self-motion	1.04183	0.389319															sub13	cue-integration	0.777123	0.924184
sub13	landmark	0.283953	0.480703																					sub13	cue-integration	0.590219	0.746242															sub13	landmark	0.997626	0.487993
sub13	combined	0.286604	0.220766																					sub13	landmark	0.716242	0.359854															sub13	combined	0.601929	0.610875
sub13	conflict	0.382268	0.335744																					sub13	combined	0.408425	0.349233															sub14	self-motion	0.730146	0.6267
sub14	self-motion	0.298265	0.439829																					sub14	self-motion	0.925902	0.479197															sub14	conflict	0.890821	2.40213
sub14	conflict	0.224633	0.296937																					sub14	conflict	0.611135	0.352473															sub14	cue-integration	0.579861	0.505896
sub14	combined	0.0820841	0.211083																					sub14	cue-integration	0.461083	0.602022															sub14	combined	1.03788	0.728315
sub14	landmark	0.367703	0.384158																					sub14	combined	0.550966	0.580958															sub14	landmark	0.9542	0.703233
sub14	cue-integration	0.23164	0.289334																					sub14	landmark	0.5317	0.847585															sub15	cue-integration	0.425872	0.632368
sub15	conflict	0.460096	0.328706																					sub15	cue-integration	0.441449	0.473442															sub15	conflict	0.48641	0.42151
sub15	self-motion	0.851413	0.47146																					sub15	conflict	0.35889	0.323964															sub15	combined	0.599526	0.827069
sub15	combined	0.35763	0.168609																					sub15	combined	0.517182	0.361221															sub15	self-motion	0.683259	0.607406
sub15	landmark	0.652048	0.371329																					sub15	self-motion	0.579125	0.40166															sub15	landmark	0.544603	0.894945
sub15	cue-integration	0.517676	0.291713																					sub15	landmark	0.682027	0.73242															sub16	landmark	0.555333	0.948928
sub16	self-motion	0.706173	0.314416																					sub16	conflict	0.303079	0.381017															sub16	conflict	0.583861	0.652737
sub16	landmark	0.527495	0.495837																					sub16	combined	0.299154	1.1283															sub16	combined	0.47139	0.899289
sub16	cue-integration	0.422609	0.265531																					sub16	self-motion	0.679111	0.404796															sub16	self-motion	0.630047	0.608616
sub16	combined	0.186913	0.28488																					sub16	landmark	0.686378	0.404918															sub16	cue-integration	0.416603	1.03708
sub16	conflict	0.630699	0.29195																					sub16	cue-integration	0.482753	0.423443															sub17	self-motion	0.759331	0.640013
sub17	landmark	0.396294	0.339498																					sub17	conflict	0.250622	0.849047															sub17	cue-integration	0.502599	0.727076
sub17	self-motion	0.646763	0.501353																					sub17	cue-integration	0.309718	0.639077															sub17	conflict	0.347033	0.480405
sub17	conflict	0.455783	0.286998																					sub17	self-motion	0.806064	0.463911															sub17	landmark	0.670493	0.706592
sub17	combined	0.436168	0.253887																					sub17	landmark	0.335471	0.424258															sub17	combined	0.63772	0.669046
sub17	cue-integration	0.337906	0.28111																					sub17	combined	0.297211	0.510599															sub18	landmark	1.26072	0.696459
																								sub18	combined	0.549945	0.503171															sub18	cue-integration	0.840728	1.45087
																								sub18	cue-integration	0.446273	0.453519															sub18	self-motion	1.12822	0.740631
																								sub18	self-motion	1.07481	0.707155															sub18	combined	1.09794	0.894174
																								sub18	conflict	0.397805	0.591084															sub18	conflict	1.14562	0.659653
																								sub18	landmark	0.490558	0.330874
[truncated: 49 more columns]

## Sheet: Fig4
Figure 4a		Chen 2017		Model		Figure 4b	Chen 2017		Model			Chen 2017							Model						Figure 4 d / e	condition	VPCode	kind	landmark_rotation	theta_deg	circ_sd
	VPCode	x	y	x	y		predicted	empirical	predicted	empirical																conflict	sub02 proximal	Zhao 2015	15	15.466	3.50829		paired T-Test	proximal	heading direction
	0	-0.037288	-0.037188	0.272825	-0.081011							Dep. Variable:	y	R-squared:	0.450				Dep. Variable:	y	R-squared:	0.021				conflict	sub02 proximal	Zhao 2015	30	29.6463	2.41343		Contrast	landmark_rotation	A	B	Paired	Parametric	T	dof	alternative	p-unc	p-corr	p-adjust	BF10	hedges
	1	0.251928	0.026432	0.275779	-0.094518		0.515406	0.678132	0.559607	0.427069		Model:	OLS	Adj. R-squared:	0.413				Model:	OLS	Adj. R-squared:	-0.040				conflict	sub02 proximal	Zhao 2015	45	44.686	6.60729		landmark_rotation	-	15	30	False	True	-38.21	22.0	two-sided	0.00	0.00	bonferroni	1.054e+21	-15.06
	2	0.553281	-0.307257	0.448200	-0.066372		0.546088	0.502538	0.805360	0.816856		Method:	Least Squares	F-statistic:	2026-12-01				Method:	Least Squares	F-statistic:	0.3419				conflict	sub02 proximal	Zhao 2015	90	75.6186	16.1843		landmark_rotation	-	15	45	False	True	-71.47	22.0	two-sided	0.00	0.00	bonferroni	4.789e+26	-28.17
	3	0.558038	-0.120900	0.334054	0.121948		0.794717	0.540121	0.839683	0.491873		Date:		Prob (F-statistic):	0.00321				Date:		Prob (F-statistic):	0.567				conflict	sub03 proximal	Zhao 2015	15	13.773	6.37472		landmark_rotation	-	15	90	False	True	-45.76	22.0	two-sided	0.00	0.00	bonferroni	4.419e+22	-18.04
	4	0.371152	-0.003570	0.550200	-0.138318		0.836421	0.686593	0.837730	0.542605		Time:		Log-Likelihood:	15063				Time:		Log-Likelihood:	94969				conflict	sub03 proximal	Zhao 2015	30	29.9812	3.26781		landmark_rotation	-	30	45	False	True	-40.29	22.0	two-sided	0.00	0.00	bonferroni	3.161e+21	-15.88
	5	0.614724	-0.583581	0.572586	-0.061044		0.351048	0.598093	0.462290	0.496528		No. Observations:	17	AIC:	-26.13				No. Observations:	18	AIC:	-14.99				conflict	sub03 proximal	Zhao 2015	45	42.1774	3.08586		landmark_rotation	-	30	90	False	True	-36.23	22.0	two-sided	0.00	0.00	bonferroni	3.512e+20	-14.28
	6	0.574933	-0.065806	0.446771	-0.065843		0.905214	0.849929	0.648854	0.584878		Df Residuals:	15	BIC:	-24.46				Df Residuals:	16	BIC:	-13.21				conflict	sub03 proximal	Zhao 2015	90	78.9265	16.1617		landmark_rotation	-	45	90	False	True	-26.38	22.0	two-sided	0.00	0.00	bonferroni	5.305e+17	-10.40
	7	0.592646	-0.064067	0.770369	-0.257492		0.773357	0.780051	0.476108	0.770525		Df Model:	1						Df Model:	1						conflict	sub04 proximal	Zhao 2015	15	15.4507	4.78058		kind	-	Model	Zhao 2015	False	True	0.24	46.0	two-sided	0.81	NaN	NaN	0.294	0.07
3 Landmark	8	0.581270	0.041473	0.706556	-0.089040		0.475563	0.571440	0.592935	0.788484		Covariance Type:	nonrobust						Covariance Type:	nonrobust						conflict	sub04 proximal	Zhao 2015	30	28.6986	2.97372		landmark_rotation * kind	15	Model	Zhao 2015	False	True	-1.02	10.0	two-sided	0.33	1.00	bonferroni	0.647	-0.54
	9	0.588233	-0.040133	0.643428	-0.036585		0.951650	0.685943	0.736203	0.755848																conflict	sub04 proximal	Zhao 2015	45	44.3756	4.70982		landmark_rotation * kind	30	Model	Zhao 2015	False	True	0.08	10.0	two-sided	0.93	1.00	bonferroni	0.468	0.04
	10	0.686679	0.120498	0.265037	-0.395720		0.710884	0.703853	0.580319	0.525285		coef	std err	t	P>|t|	[0.025	0.975]		coef	std err	t	P>|t|	[0.025	0.975]		conflict	sub04 proximal	Zhao 2015	90	87.6994	6.90323		landmark_rotation * kind	45	Model	Zhao 2015	False	True	-0.05	10.0	two-sided	0.96	1.00	bonferroni	0.468	-0.02
	11	0.437406	-0.143720	0.687041	-0.061102		0.775140	0.658709	0.693790	0.646849	const	0.3148	0.102	3094	0.007	0.098	0.532	const	0.4844	0.202	2393	0.029	0.055	0.913		conflict	sub06 proximal	Zhao 2015	15	14.4385	3.97036		landmark_rotation * kind	90	Model	Zhao 2015	False	True	1937-04-01	10.0	two-sided	0.00	0.01	bonferroni	21736	1933-02-01
	12	0.551305	-0.176791	0.480670	-0.001482		0.679057	0.796256	0.727823	0.663245	x1	0.4995	0.143	3502	0.003	0.195	0.804	x1	0.1721	0.294	0.585	0.567	-0.452	0.796		conflict	sub06 proximal	Zhao 2015	30	29.8587	3.30611
	13	0.557227	-0.233566	0.611235	-0.094976		0.779588	0.827862	0.680359	0.813008																conflict	sub06 proximal	Zhao 2015	45	44.2544	2.93966		paired T-test	distal	heading direction
	14	0.198587	-0.125143	0.580752	0.003558		0.418946	0.326469	0.804353	0.699195		Omnibus:	1134	Durbin-Watson:	1774				Omnibus:	2090	Durbin-Watson:	1179				conflict	sub06 proximal	Zhao 2015	90	80.5162	16.9039		Contrast	landmark_rotation	A	B	Paired	Parametric	T	dof	alternative	p-unc	p-corr	p-adjust	BF10	hedges
	15	0.349026	-0.053009	0.243328	-0.375024		0.494678	0.507066	0.885964	0.527619		Prob(Omnibus):	0.567	Jarque-Bera (JB):	0.964				Prob(Omnibus):	0.352	Jarque-Bera (JB):	1043				conflict	sub07 proximal	Zhao 2015	15	13.6103	5.51859		landmark_rotation	-	15	30	False	True	-6.02	18.0	two-sided	0.00	0.00	bonferroni	1326807	-2.58
	16	0.719727	-0.091897	0.167532	-0.118104		0.894421	0.800828	0.638343	0.506377		Skew:	-0.385	Prob(JB):	0.618				Skew:	0.117	Prob(JB):	0.594				conflict	sub07 proximal	Zhao 2015	30	28.6627	6.34247		landmark_rotation	-	15	45	False	True	-17.91	18.0	two-sided	0.00	0.00	bonferroni	5351000000000	-7.67
	17	0.760922	-0.031777	0.238670	-0.152360		0.827599	0.696353	0.588697	0.429267		Kurtosis:	2124	Cond. No.	2023-08-01				Kurtosis:	1844	Cond. No.	2024-01-12				conflict	sub07 proximal	Zhao 2015	45	44.5964	3.10874		landmark_rotation	-	15	90	False	True	-18.66	18.0	two-sided	0.00	0.00	bonferroni	10310000000000	-7.99
																										conflict	sub07 proximal	Zhao 2015	90	77.5937	24.0388		landmark_rotation	-	30	45	False	True	-9.64	18.0	two-sided	0.00	0.00	bonferroni	4.63e+05	-4.13
		x	y	x	y		predicted	empirical	predicted	empirical																conflict	sub08 proximal	Zhao 2015	15	14.4711	3.9382		landmark_rotation	-	30	90	False	True	-15.44	18.0	two-sided	0.00	0.00	bonferroni	511600000000	-6.61
	0	-0.006030	0.017926	0.392441	-0.019783							Dep. Variable:	y	R-squared:	0.361				Dep. Variable:	y	R-squared:	0.230				conflict	sub08 proximal	Zhao 2015	30	28.5563	10.2212		landmark_rotation	-	45	90	False	True	-11.85	18.0	two-sided	0.00	0.00	bonferroni	8923000000	-5.07
	1	0.201637	-0.460158	0.425182	0.170215		0.681224	0.608681	0.388996	0.555787		Model:	OLS	Adj. R-squared:	0.319				Model:	OLS	Adj. R-squared:	0.182				conflict	sub08 proximal	Zhao 2015	45	44.041	2.44637		kind	-	Model	Zhao 2015	False	True	0.34	38.0	two-sided	0.73	NaN	NaN	0.324	0.11
	2	0.067760	-0.535054	0.308186	-0.045596		0.334957	0.499987	0.605628	0.475622		Method:	Least Squares	F-statistic:	8492				Method:	Least Squares	F-statistic:	4777				conflict	sub08 proximal	Zhao 2015	90	80.3181	15.9675		landmark_rotation * kind	15	Model	Zhao 2015	False	True	2024-02-01	8.0	two-sided	0.06	0.22	bonferroni	1748	2028-01-01
	3	0.530775	-0.298731	0.207404	-0.054734		0.493936	0.610848	0.472827	0.345410		Date:		Prob (F-statistic):	0.0107				Date:	Tue, 23 Apr 2024	Prob (F-statistic):	0.0441				conflict	sub01 distal	Zhao 2015	15	16.4853	15.2631		landmark_rotation * kind	30	Model	Zhao 2015	False	True	-0.60	8.0	two-sided	0.57	1.00	bonferroni	0.55	-0.34
	4	0.787874	0.053899	0.592322	-0.276682		0.261306	0.228122	0.287838	0.596292		Time:		Log-Likelihood:	14692				Time:	15:07:20	Log-Likelihood:	13891				conflict	sub01 distal	Zhao 2015	30	26.0521	11.0646		landmark_rotation * kind	45	Model	Zhao 2015	False	True	0.38	8.0	two-sided	0.71	1.00	bonferroni	0.515	0.22
	5	0.315523	-0.039790	0.519134	-0.160423		0.300438	0.477346	0.168162	0.353925		No. Observations:	17	AIC:	-25.38				No. Observations:	18	AIC:	-23.78				conflict	sub01 distal	Zhao 2015	45	40.3235	10.9707		landmark_rotation * kind	90	Model	Zhao 2015	False	True	2024-01-01	8.0	two-sided	0.25	1.00	bonferroni	0.77	0.71
	6	0.467354	-0.342563	0.366672	-0.120852		0.627844	0.639945	0.682452	0.807555		Df Residuals:	15	BIC:	-23.72				Df Residuals:	16	BIC:	-22.00				conflict	sub01 distal	Zhao 2015	90	76.4208	20.4685
	7	0.461248	-0.156355	0.739269	0.003457		0.739803	0.545766	0.708221	0.740957		Df Model:	1						Df Model:	1						conflict	sub03 distal	Zhao 2015	15	16.8202	9.81324		paired T-Test	proximal	heading variability
1 Landmark	8	0.245424	0.115735	0.647943	-0.171883		0.733480	0.429183	0.236451	0.395795		Covariance Type:	nonrobust						Covariance Type:	nonrobust						conflict	sub03 distal	Zhao 2015	30	21.5239	14.8092		Contrast	landmark_rotation	A	B	Paired	Parametric	T	dof	alternative	p-unc	p-corr	p-adjust	BF10	hedges
	9	0.532111	-0.072412	0.169392	-0.192711		0.733502	0.573549	0.565484	0.675353																conflict	sub03 distal	Zhao 2015	45	36.8987	18.7426		landmark_rotation	-	15	30	False	True	0.16	22.0	two-sided	0.88	1.00	bonferroni	0.377	0.06
	10	0.519507	0.217110	0.040367	-0.214650		0.216667	0.460617	0.509597	0.561507		coef	std err	t	P>|t|	[0.025	0.975]		coef	std err	t	P>|t|	[0.025	0.975]		conflict	sub03 distal	Zhao 2015	90	59.4682	30.3811		landmark_rotation	-	15	45	False	True	0.54	22.0	two-sided	0.59	1.00	bonferroni	0.415	0.21
	11	0.636280	-0.051551	0.312838	-0.264034		0.757263	0.715430	0.320053	0.421187	const	0.3245	0.065	5029	0.000	0.187	0.462	const	0.3608	0.085	4233	0.001	0.180	0.541		conflict	sub05 distal	Zhao 2015	15	12.8597	10.2414		landmark_rotation	-	15	90	False	True	-3.95	22.0	two-sided	0.00	0.00	bonferroni	41331	-1.56
	12	0.435790	-0.079647	0.443911	-0.087066		0.364028	0.307278	0.420708	0.582641	x1	0.3675	0.126	2914	0.011	0.099	0.636	x1	0.3812	0.174	2186	0.044	0.011	0.751		conflict	sub05 distal	Zhao 2015	30	29.1026	9.56849		landmark_rotation	-	30	45	False	True	0.29	22.0	two-sided	0.78	1.00	bonferroni	0.385	0.11
	13	0.359319	-0.315678	0.131947	-0.233181		0.369292	0.456577	0.517515	0.508583																conflict	sub05 distal	Zhao 2015	45	40.7238	9.21577		landmark_rotation	-	30	90	False	True	-3.84	22.0	two-sided	0.00	0.01	bonferroni	33.42	-1.51
	14	0.265390	-0.228061	0.467015	-0.049653		0.159712	0.267345	0.460645	0.613959		Omnibus:	0.956	Durbin-Watson:	2480				Omnibus:	1389	Durbin-Watson:	2273				conflict	sub05 distal	Zhao 2015	90	76.3789	15.7331		landmark_rotation	-	45	90	False	True	-3.98	22.0	two-sided	0.00	0.00	bonferroni	44429	-1.57
	15	0.874983	-0.189645	0.446533	-0.307633		0.161573	0.560078	0.526838	0.649737		Prob(Omnibus):	0.620	Jarque-Bera (JB):	0.890				Prob(Omnibus):	0.499	Jarque-Bera (JB):	1024				conflict	sub08 distal	Zhao 2015	15	14.1841	14.0731		kind	-	Model	Zhao 2015	False	True	-1.45	46.0	two-sided	0.15	NaN	NaN	0.671	-0.41
	16	0.527002	-0.048771	0.394821	-0.156898		0.561893	0.518172	0.563428	0.447257		Skew:	-0.419	Prob(JB):	0.641				Skew:	-0.325	Prob(JB):	0.599				conflict	sub08 distal	Zhao 2015	30	30.1592	12.347		landmark_rotation * kind	15	Model	Zhao 2015	False	True	-0.19	10.0	two-sided	0.85	1.00	bonferroni	0.473	-0.10
	17	0.601309	-0.346575	0.392836	-0.186719		0.444708	0.536498	0.206717	0.523368		Kurtosis:	2254	Cond. No.	1987-05-01				Kurtosis:	2029	Cond. No.	1960-07-01				conflict	sub08 distal	Zhao 2015	45	42.2777	10.5295		landmark_rotation * kind	30	Model	Zhao 2015	False	True	-0.37	10.0	two-sided	0.72	1.00	bonferroni	0.488	-0.19
																										conflict	sub08 distal	Zhao 2015	90	85.6858	14.3975		landmark_rotation * kind	45	Model	Zhao 2015	False	True	0.77	10.0	two-sided	0.46	1.00	bonferroni	0.563	0.41
																										conflict	sub11 distal	Zhao 2015	15	10.2264	9.99333		landmark_rotation * kind	90	Model	Zhao 2015	False	True	-2.86	10.0	two-sided	0.02	0.07	bonferroni	3647	-1.52
																										conflict	sub11 distal	Zhao 2015	30	26.7198	9.70436
																										conflict	sub11 distal	Zhao 2015	45	36.1344	11.2645		paired T-Test	distal	heading variability
																										conflict	sub11 distal	Zhao 2015	90	68.0207	20.5438		Contrast	landmark_rotation	A	B	Paired	Parametric	T	dof	alternative	p-unc	p-corr	p-adjust	BF10	hedges
																										conflict	sub02 proximal	Model	15	14.7121	3.55235		landmark_rotation	-	15	30	False	True	0.21	18	two-sided	0.83	1	bonferroni	0.404	0.09
																										conflict	sub02 proximal	Model	30	30.8314	3.57783		landmark_rotation	-	15	45	False	True	-0.67	18	two-sided	0.51	1	bonferroni	0.465	-0.29
																										conflict	sub02 proximal	Model	45	44.2824	4.25031		landmark_rotation	-	15	90	False	True	-4.24	18	two-sided	0	0	bonferroni	53.114	-1.82
																										conflict	sub02 proximal	Model	90	87.5415	10.7974		landmark_rotation	-	30	45	False	True	-0.9	18	two-sided	0.38	1	bonferroni	0.53	-0.39
																										conflict	sub03 proximal	Model	15	11.8101	5.46821		landmark_rotation	-	30	90	False	True	-4.44	18	two-sided	0	0	bonferroni	75.85	-1.9
																										conflict	sub03 proximal	Model	30	29.757	4.03988		landmark_rotation	-	45	90	False	True	-3.8	18	two-sided	0	0.01	bonferroni	24.299	-1.63
																										conflict	sub03 proximal	Model	45	45.1509	3.28297		kind	-	Model	Zhao 2015	False	True	0.76	38	two-sided	0.45	NaN	NaN	0.388	0.23
																										conflict	sub03 proximal	Model	90	89.4533	4.81914		landmark_rotation * kind	15	Model	Zhao 2015	False	True	0.2	8	two-sided	0.85	1	bonferroni	0.499	0.11
																										conflict	sub04 proximal	Model	15	15.6498	3.87534		landmark_rotation * kind	30	Model	Zhao 2015	False	True	0.3	8	two-sided	0.77	1	bonferroni	0.506	0.17
																										conflict	sub04 proximal	Model	30	27.7759	3.05841		landmark_rotation * kind	45	Model	Zhao 2015	False	True	0.88	8	two-sided	0.41	1	bonferroni	0.622	0.5
																										conflict	sub04 proximal	Model	45	44.3246	3.98451		landmark_rotation * kind	90	Model	Zhao 2015	False	True	0.65	8	two-sided	0.53	1	bonferroni	0.561	0.37
																										conflict	sub04 proximal	Model	90	84.9523	14.8609
																										conflict	sub06 proximal	Model	15	13.6067	5.75234
																										conflict	sub06 proximal	Model	30	28.5798	4.84456
																										conflict	sub06 proximal	Model	45	43.0877	3.32471
																										conflict	sub06 proximal	Model	90	89.733	3.9279
																										conflict	sub07 proximal	Model	15	14.1843	4.76015
																										conflict	sub07 proximal	Model	30	29.4214	4.65013
																										conflict	sub07 proximal	Model	45	44.7904	3.8196
																										conflict	sub07 proximal	Model	90	88.0365	8.5515
																										conflict	sub08 proximal	Model	15	13.4298	4.01225
																										conflict	sub08 proximal	Model	30	29.2918	5.5404
																										conflict	sub08 proximal	Model	45	42.3351	9.73972
																										conflict	sub08 proximal	Model	90	89.1679	4.24825
																										conflict	sub01 distal	Model	15	19.6886	14.9388
																										conflict	sub01 distal	Model	30	21.3946	18.8527
																										conflict	sub01 distal	Model	45	38.7054	17.1053
																										conflict	sub01 distal	Model	90	75.9119	25.7665
																										conflict	sub03 distal	Model	15	22.7032	8.96107
																										conflict	sub03 distal	Model	30	31.398	8.9913
																										conflict	sub03 distal	Model	45	41.1176	13.3099
																										conflict	sub03 distal	Model	90	80.9538	14.5883
																										conflict	sub05 distal	Model	15	16.6362	8.93291
																										conflict	sub05 distal	Model	30	27.8568	11.6798
																										conflict	sub05 distal	Model	45	40.2247	12.7178
																										conflict	sub05 distal	Model	90	76.7564	32.4373
																										conflict	sub08 distal	Model	15	15.2541	10.5352
																										conflict	sub08 distal	Model	30	24.8467	10.6489
																										conflict	sub08 distal	Model	45	42.3328	16.4183
																										conflict	sub08 distal	Model	90	73.4568	18.5459
																										conflict	sub11 distal	Model	15	16.601	18.1572
																										conflict	sub11 distal	Model	30	20.5695	10.2839
																										conflict	sub11 distal	Model	45	36.8473	10.3537
																										conflict	sub11 distal	Model	90	95.8007	23.6838

## Sheet: sFig06
DATA
run	condition	energy distance
Perceptual	self-motion	0.484794
Perceptual	landmark	0.418166
Perceptual	conflict	0.509137
Perceptual	conflict	0.513074
Perceptual	self-motion	0.489341
Perceptual	combined	0.333526
Perceptual	self-motion	0.486747
Perceptual	conflict	0.512872
Perceptual	combined	0.33377
Perceptual	self-motion	0.485417
Perceptual	landmark	0.414806
Perceptual	conflict	0.522003
Perceptual	combined	0.332159
Perceptual	conflict	0.516831
Perceptual	combined	0.332097
Perceptual	conflict	0.513871
Perceptual	self-motion	0.483965
Perceptual	combined	0.335793
Perceptual	landmark	0.418278
Perceptual	combined	0.33255
Perceptual	landmark	0.415378
Perceptual	conflict	0.513073
Perceptual	landmark	0.417394
Perceptual	landmark	0.416317
Perceptual	combined	0.333293
Perceptual	conflict	0.517342
Perceptual	landmark	0.411178
Perceptual	combined	0.334621
Perceptual	self-motion	0.487984
Perceptual	landmark	0.417443
Perceptual	landmark	0.417899
Perceptual	landmark	0.417188
Perceptual	self-motion	0.486831
Perceptual	self-motion	0.488802
Perceptual	self-motion	0.485906
Perceptual	combined	0.333892
Perceptual	self-motion	0.486435
Perceptual	conflict	0.514283
Perceptual	conflict	0.518424
Perceptual	combined	0.334455
Perceptual	self-motion	0.487703
Perceptual	conflict	0.521324
Perceptual	combined	0.334146
Perceptual	landmark	0.417703
Zero Model	landmark	0.415178
Zero Model	conflict	0.509357
Zero Model	conflict	0.510633
Zero Model	conflict	0.522159
Zero Model	landmark	0.420022
Zero Model	combined	0.332092
Zero Model	combined	0.334999
Zero Model	combined	0.333357
Zero Model	conflict	0.505877
Zero Model	landmark	0.419332
Zero Model	landmark	0.416094
Zero Model	self-motion	0.485723
Zero Model	combined	0.33222
Zero Model	landmark	0.421
Zero Model	landmark	0.415099
Zero Model	conflict	0.506258
Zero Model	combined	0.333561
Zero Model	landmark	0.418736
Zero Model	conflict	0.510501
Zero Model	conflict	0.507003
Zero Model	landmark	0.414671
Zero Model	self-motion	0.483579
Zero Model	landmark	0.420909
Zero Model	combined	0.331957
Zero Model	self-motion	0.483715
Zero Model	self-motion	0.482336
Zero Model	self-motion	0.48532
Zero Model	self-motion	0.485421
Zero Model	conflict	0.512004
Zero Model	self-motion	0.485328
Zero Model	conflict	0.512857
Zero Model	combined	0.33311
Zero Model	combined	0.334401
Zero Model	landmark	0.419808
Zero Model	self-motion	0.485489
Zero Model	self-motion	0.486439
Zero Model	conflict	0.502496
Zero Model	landmark	0.420065
Zero Model	combined	0.334648
Zero Model	combined	0.332489
Zero Model	combined	0.332915
Zero Model	conflict	0.512788
Zero Model	self-motion	0.48505
Zero Model	self-motion	0.483249
Perceptual & Representation	landmark	0.169562
Perceptual & Representation	combined	0.109201
Perceptual & Representation	conflict	0.285486
Perceptual & Representation	combined	0.122151
Perceptual & Representation	landmark	0.16802
Perceptual & Representation	conflict	0.292053
Perceptual & Representation	landmark	0.157854
Perceptual & Representation	combined	0.122407
Perceptual & Representation	landmark	0.192994
Perceptual & Representation	landmark	0.183668
Perceptual & Representation	landmark	0.185807
Perceptual & Representation	combined	0.112256
Perceptual & Representation	landmark	0.182386
Perceptual & Representation	conflict	0.288704
Perceptual & Representation	conflict	0.304674
Perceptual & Representation	self-motion	0.244479
Perceptual & Representation	conflict	0.291854
Perceptual & Representation	combined	0.116523
Perceptual & Representation	landmark	0.164406
Perceptual & Representation	conflict	0.289608
Perceptual & Representation	combined	0.099695
Perceptual & Representation	self-motion	0.243424
Perceptual & Representation	combined	0.115878
Perceptual & Representation	self-motion	0.220109
Perceptual & Representation	self-motion	0.244797
Perceptual & Representation	self-motion	0.24794
Perceptual & Representation	self-motion	0.239698
Perceptual & Representation	conflict	0.280456
Perceptual & Representation	combined	0.10807
Perceptual & Representation	self-motion	0.238217
Perceptual & Representation	combined	0.107151
Perceptual & Representation	conflict	0.280552
Perceptual & Representation	conflict	0.269777
Perceptual & Representation	self-motion	0.243655
Perceptual & Representation	conflict	0.265745
Perceptual & Representation	combined	0.104662
Perceptual & Representation	landmark	0.179522
Perceptual & Representation	landmark	0.171791
Perceptual & Representation	combined	0.126029
Perceptual & Representation	landmark	0.167639
Perceptual & Representation	conflict	0.278341
Perceptual & Representation	self-motion	0.24179
Perceptual & Representation	self-motion	0.243594
Perceptual & Representation	self-motion	0.228517
Representation	conflict	0.289252
Representation	conflict	0.303498
Representation	combined	0.112088
Representation	conflict	0.282266
Representation	conflict	0.304268
Representation	conflict	0.296863
Representation	conflict	0.290594
Representation	combined	0.106929
Representation	conflict	0.281249
Representation	landmark	0.1928
Representation	conflict	0.287035
Representation	conflict	0.280294
Representation	combined	0.110805
Representation	conflict	0.307636
Representation	conflict	0.26977
Representation	combined	0.116533
Representation	landmark	0.160185
Representation	landmark	0.170367
Representation	self-motion	0.232593
Representation	landmark	0.182062
Representation	landmark	0.169476
Representation	combined	0.129879
Representation	landmark	0.171162
Representation	landmark	0.156467
Representation	combined	0.102532
Representation	self-motion	0.229115
Representation	combined	0.103219
Representation	self-motion	0.248659
Representation	self-motion	0.226823
Representation	self-motion	0.234448
Representation	self-motion	0.234148
Representation	self-motion	0.241779
Representation	combined	0.11818
Representation	self-motion	0.241962
Representation	self-motion	0.233983
Representation	combined	0.108409
Representation	landmark	0.172268
Representation	self-motion	0.227036
Representation	combined	0.104494
Representation	landmark	0.181543
Representation	self-motion	0.226859
Representation	landmark	0.179709
Representation	landmark	0.169488
Representation	combined	0.089322
Motor	combined	0.06004
Motor	combined	0.056255
Motor	combined	0.05738
Motor	self-motion	0.106758
Motor	combined	0.043078
Motor	self-motion	0.104831
Motor	landmark	0.049875
Motor	self-motion	0.099153
Motor	conflict	0.08159
Motor	combined	0.080846
Motor	self-motion	0.099258
Motor	conflict	0.057287
Motor	self-motion	0.084141
Motor	self-motion	0.110957
Motor	conflict	0.088263
Motor	combined	0.05132
Motor	combined	0.062089
Motor	self-motion	0.08717
Motor	landmark	0.035501
Motor	conflict	0.066443
Motor	self-motion	0.073895
Motor	landmark	0.081658
Motor	self-motion	0.09005
Motor	conflict	0.081013
Motor	combined	0.062636
Motor	conflict	0.06705
Motor	landmark	0.028554
Motor	landmark	0.049399
Motor	landmark	0.034696
Motor	combined	0.049496
Motor	conflict	0.092019
Motor	landmark	0.059809
Motor	combined	0.060751
Motor	landmark	0.056662
Motor	conflict	0.123348
Motor	landmark	0.041327
Motor	conflict	0.066855
Motor	landmark	0.038979
Motor	self-motion	0.119508
Motor	landmark	0.049047
Motor	self-motion	0.101963
Motor	conflict	0.078362
Motor	conflict	0.067618
Motor	combined	0.060669
Motor & Perceptual	combined	0.04229
Motor & Perceptual	combined	0.059477
Motor & Perceptual	combined	0.041586
Motor & Perceptual	combined	0.043791
Motor & Perceptual	combined	0.044022
Motor & Perceptual	combined	0.045144
Motor & Perceptual	combined	0.046851
Motor & Perceptual	combined	0.054101
Motor & Perceptual	combined	0.037745
Motor & Perceptual	combined	0.045326
Motor & Perceptual	combined	0.059472
Motor & Perceptual	self-motion	0.077395
Motor & Perceptual	conflict	0.085176
Motor & Perceptual	self-motion	0.078814
Motor & Perceptual	conflict	0.066883
Motor & Perceptual	landmark	0.027751
Motor & Perceptual	landmark	0.054454
Motor & Perceptual	landmark	0.040974
Motor & Perceptual	landmark	0.037602
Motor & Perceptual	landmark	0.055005
Motor & Perceptual	landmark	0.077253
Motor & Perceptual	self-motion	0.074807
Motor & Perceptual	conflict	0.051581
Motor & Perceptual	landmark	0.073159
Motor & Perceptual	landmark	0.04184
Motor & Perceptual	self-motion	0.078492
Motor & Perceptual	landmark	0.041349
Motor & Perceptual	self-motion	0.067207
Motor & Perceptual	landmark	0.029496
Motor & Perceptual	self-motion	0.07568
Motor & Perceptual	self-motion	0.074098
Motor & Perceptual	landmark	0.057053
Motor & Perceptual	conflict	0.106057
Motor & Perceptual	conflict	0.053174
Motor & Perceptual	conflict	0.072956
Motor & Perceptual	conflict	0.081653
Motor & Perceptual	conflict	0.057282
Motor & Perceptual	self-motion	0.084217
Motor & Perceptual	self-motion	0.06618
Motor & Perceptual	self-motion	0.066444
Motor & Perceptual	conflict	0.066443
Motor & Perceptual	conflict	0.05931
Motor & Perceptual	conflict	0.063011
Motor & Perceptual	self-motion	0.069197
Motor & Representation	self-motion	0.039917
Motor & Representation	landmark	0.014025
Motor & Representation	self-motion	0.040811
Motor & Representation	combined	0.029703
Motor & Representation	self-motion	0.0613
Motor & Representation	self-motion	0.050789
Motor & Representation	self-motion	0.06559
Motor & Representation	self-motion	0.040792
Motor & Representation	self-motion	0.054965
Motor & Representation	self-motion	0.033386
Motor & Representation	conflict	0.056683
Motor & Representation	combined	0.03289
Motor & Representation	self-motion	0.052846
Motor & Representation	self-motion	0.07387
Motor & Representation	combined	0.028335
Motor & Representation	conflict	0.043709
Motor & Representation	self-motion	0.051593
Motor & Representation	landmark	0.045536
Motor & Representation	combined	0.040446
Motor & Representation	combined	0.016886
Motor & Representation	combined	0.025036
Motor & Representation	conflict	0.107372
Motor & Representation	conflict	0.048588
Motor & Representation	combined	0.040888
Motor & Representation	conflict	0.023414
Motor & Representation	conflict	0.046345
Motor & Representation	conflict	0.02565
Motor & Representation	combined	0.02168
Motor & Representation	conflict	0.03005
Motor & Representation	conflict	0.067514
Motor & Representation	conflict	0.026999
Motor & Representation	conflict	0.063177
Motor & Representation	landmark	0.056087
Motor & Representation	landmark	0.046612
Motor & Representation	landmark	0.032483
Motor & Representation	landmark	0.051681
Motor & Representation	landmark	0.019323
Motor & Representation	combined	0.029514
Motor & Representation	landmark	0.07605
Motor & Representation	landmark	0.018052
Motor & Representation	landmark	0.026954
Motor & Representation	combined	0.025683
Motor & Representation	landmark	0.052872
Motor & Representation	combined	0.039314
Full Model	conflict	0.02406
Full Model	combined	0.012099
Full Model	conflict	0.014032
Full Model	conflict	0.010566
Full Model	conflict	0.025274
Full Model	conflict	0.026518
Full Model	conflict	0.010588
Full Model	conflict	0.01724
Full Model	conflict	0.012943
Full Model	conflict	0.012744
Full Model	combined	0.023183
Full Model	combined	0.015941
Full Model	combined	0.02474
Full Model	combined	0.017232
Full Model	combined	0.016672
Full Model	combined	0.014378
Full Model	combined	0.017687
Full Model	combined	0.030194
Full Model	combined	0.016104
Full Model	conflict	0.015152
Full Model	conflict	0.017876
Full Model	self-motion	0.040307
Full Model	landmark	0.019059
Full Model	landmark	0.01273
Full Model	self-motion	0.027849
Full Model	self-motion	0.038545
Full Model	self-motion	0.039383
Full Model	self-motion	0.05166
Full Model	self-motion	0.035954
Full Model	self-motion	0.025633
Full Model	self-motion	0.041942
Full Model	self-motion	0.045489
Full Model	self-motion	0.058598
Full Model	self-motion	0.029683
Full Model	landmark	0.027236
Full Model	landmark	0.052992
Full Model	landmark	0.013603
Full Model	landmark	0.039835
Full Model	landmark	0.024942
Full Model	landmark	0.020632
Full Model	landmark	0.026026
Full Model	landmark	0.013904
Full Model	landmark	0.019456
Full Model	combined	0.016578

## Sheet: sFig07
DATA
label	condition	energy distance
Perceptual	self-motion	0.423647
Perceptual	combined	0.199303
Perceptual	conflict	0.558717
Perceptual	landmark	0.196869
Perceptual	combined	0.196768
Perceptual	conflict	0.567286
Perceptual	self-motion	0.430385
Perceptual	combined	0.198004
Perceptual	self-motion	0.432144
Perceptual	landmark	0.198072
Perceptual	landmark	0.197109
Perceptual	conflict	0.559637
Perceptual	conflict	0.567898
Perceptual	combined	0.196783
Perceptual	landmark	0.197919
Perceptual	conflict	0.551246
Perceptual	self-motion	0.430237
Perceptual	self-motion	0.424345
Perceptual	landmark	0.199653
Perceptual	landmark	0.19628
Perceptual	combined	0.19703
Perceptual	landmark	0.199757
Perceptual	combined	0.196982
Perceptual	conflict	0.563629
Perceptual	self-motion	0.430668
Perceptual	conflict	0.564742
Perceptual	combined	0.198043
Perceptual	combined	0.19822
Perceptual	combined	0.199406
Perceptual	combined	0.195796
Perceptual	landmark	0.200328
Perceptual	self-motion	0.424338
Perceptual	landmark	0.198963
Perceptual	self-motion	0.427991
Perceptual	self-motion	0.426431
Perceptual	self-motion	0.43042
Perceptual	landmark	0.199974
Perceptual	landmark	0.199518
Perceptual	conflict	0.556894
Perceptual	self-motion	0.422119
Perceptual	combined	0.196459
Perceptual	conflict	0.565481
Perceptual	conflict	0.563219
Perceptual	conflict	0.559378
Zero Model	landmark	0.20077
Zero Model	landmark	0.200211
Zero Model	self-motion	0.424879
Zero Model	landmark	0.20031
Zero Model	conflict	0.479283
Zero Model	landmark	0.199706
Zero Model	conflict	0.488309
Zero Model	combined	0.199525
Zero Model	landmark	0.200738
Zero Model	landmark	0.199528
Zero Model	conflict	0.50432
Zero Model	combined	0.199274
Zero Model	combined	0.199664
Zero Model	conflict	0.512856
Zero Model	landmark	0.201059
Zero Model	landmark	0.200348
Zero Model	combined	0.200486
Zero Model	combined	0.197942
Zero Model	landmark	0.200115
Zero Model	landmark	0.199276
Zero Model	conflict	0.508992
Zero Model	landmark	0.200347
Zero Model	conflict	0.496851
Zero Model	combined	0.199729
Zero Model	combined	0.199561
Zero Model	self-motion	0.43231
Zero Model	self-motion	0.43396
Zero Model	self-motion	0.425693
Zero Model	self-motion	0.430185
Zero Model	conflict	0.485773
Zero Model	combined	0.199272
Zero Model	combined	0.19743
Zero Model	self-motion	0.429655
Zero Model	self-motion	0.429815
Zero Model	conflict	0.484628
Zero Model	conflict	0.551974
Zero Model	conflict	0.492885
Zero Model	combined	0.196445
Zero Model	self-motion	0.428743
Zero Model	conflict	0.511575
Zero Model	self-motion	0.425302
Zero Model	combined	0.19903
Zero Model	self-motion	0.428802
Zero Model	self-motion	0.428919
Representation	combined	0.0284814
Representation	conflict	0.350074
Representation	landmark	0.0283556
Representation	conflict	0.38982
Representation	conflict	0.341633
Representation	self-motion	0.17051
Representation	self-motion	0.180443
Representation	combined	0.0300128
Representation	conflict	0.367157
Representation	self-motion	0.183129
Representation	conflict	0.343516
Representation	combined	0.0249456
Representation	combined	0.0315649
Representation	landmark	0.0342516
Representation	landmark	0.0279806
Representation	self-motion	0.19335
Representation	landmark	0.0339161
Representation	self-motion	0.187678
Representation	self-motion	0.181413
Representation	conflict	0.34131
Representation	landmark	0.0317326
Representation	conflict	0.322827
Representation	landmark	0.0322372
Representation	combined	0.0353894
Representation	self-motion	0.177622
Representation	combined	0.0246594
Representation	combined	0.0229679
Representation	conflict	0.326178
Representation	combined	0.0272547
Representation	conflict	0.346261
Representation	combined	0.0219055
Representation	landmark	0.0306518
Representation	conflict	0.387022
Representation	self-motion	0.182914
Representation	landmark	0.0312194
Representation	self-motion	0.186777
Representation	combined	0.0198614
Representation	self-motion	0.187879
Representation	conflict	0.338591
Representation	landmark	0.026053
Representation	self-motion	0.193861
Representation	landmark	0.0319725
Representation	landmark	0.0313637
Representation	combined	0.0216784
Perceptual & Representation	conflict	0.352263
Perceptual & Representation	combined	0.0200566
Perceptual & Representation	conflict	0.356199
Perceptual & Representation	combined	0.0329653
Perceptual & Representation	conflict	0.361079
Perceptual & Representation	landmark	0.0327149
Perceptual & Representation	combined	0.0213081
Perceptual & Representation	conflict	0.344196
Perceptual & Representation	conflict	0.35269
Perceptual & Representation	self-motion	0.176842
Perceptual & Representation	conflict	0.336715
Perceptual & Representation	conflict	0.303792
Perceptual & Representation	combined	0.0167515
Perceptual & Representation	combined	0.0272889
Perceptual & Representation	conflict	0.336162
Perceptual & Representation	conflict	0.347274
Perceptual & Representation	conflict	0.350174
Perceptual & Representation	conflict	0.351617
Perceptual & Representation	landmark	0.031637
Perceptual & Representation	self-motion	0.172707
Perceptual & Representation	landmark	0.0331215
Perceptual & Representation	landmark	0.0319436
Perceptual & Representation	landmark	0.0293385
Perceptual & Representation	self-motion	0.181647
Perceptual & Representation	self-motion	0.18309
Perceptual & Representation	self-motion	0.179745
Perceptual & Representation	combined	0.0245219
Perceptual & Representation	self-motion	0.181197
Perceptual & Representation	landmark	0.0363548
Perceptual & Representation	combined	0.0169129
Perceptual & Representation	self-motion	0.185209
Perceptual & Representation	self-motion	0.161416
Perceptual & Representation	self-motion	0.194502
Perceptual & Representation	self-motion	0.172083
Perceptual & Representation	self-motion	0.187157
Perceptual & Representation	combined	0.0249428
Perceptual & Representation	combined	0.0256394
Perceptual & Representation	combined	0.017939
Perceptual & Representation	landmark	0.0354913
Perceptual & Representation	landmark	0.0339054
Perceptual & Representation	combined	0.0197218
Perceptual & Representation	landmark	0.0288359
Perceptual & Representation	landmark	0.0341276
Perceptual & Representation	landmark	0.032226
Motor	self-motion	0.0919187
Motor	combined	0.0458362
Motor	combined	0.0512726
Motor	landmark	0.0546116
Motor	self-motion	0.0854207
Motor	combined	0.0497908
Motor	self-motion	0.0852136
Motor	conflict	0.110019
Motor	combined	0.0524955
Motor	self-motion	0.125969
Motor	self-motion	0.101419
Motor	self-motion	0.0907316
Motor	self-motion	0.0829543
Motor	self-motion	0.086381
Motor	conflict	0.0647403
Motor	combined	0.0387394
Motor	landmark	0.0515841
Motor	conflict	0.0584878
Motor	self-motion	0.0807994
Motor	combined	0.0445048
Motor	combined	0.0588948
Motor	conflict	0.0676864
Motor	conflict	0.0829337
Motor	combined	0.0512167
Motor	conflict	0.0568656
Motor	combined	0.0493377
Motor	conflict	0.0613876
Motor	landmark	0.043844
Motor	landmark	0.0482749
Motor	landmark	0.0433737
Motor	landmark	0.0428629
Motor	combined	0.0447264
Motor	conflict	0.0848521
Motor	landmark	0.0480712
Motor	landmark	0.0526569
Motor	combined	0.0483718
Motor	conflict	0.0645457
Motor	landmark	0.0503468
Motor	landmark	0.0505936
Motor	landmark	0.041422
Motor	self-motion	0.109275
Motor	conflict	0.0833093
Motor	self-motion	0.0985305
Motor	conflict	0.105601
Motor & Perceptual	combined	0.0258042
Motor & Perceptual	combined	0.0323507
Motor & Perceptual	combined	0.0221725
Motor & Perceptual	combined	0.0276097
Motor & Perceptual	combined	0.0284628
Motor & Perceptual	combined	0.0325794
Motor & Perceptual	combined	0.0270704
Motor & Perceptual	combined	0.022595
Motor & Perceptual	combined	0.0285886
Motor & Perceptual	combined	0.0329697
Motor & Perceptual	combined	0.0404503
Motor & Perceptual	self-motion	0.0651539
Motor & Perceptual	conflict	0.0468697
Motor & Perceptual	self-motion	0.108557
Motor & Perceptual	conflict	0.0578666
Motor & Perceptual	landmark	0.0394089
Motor & Perceptual	landmark	0.0406348
Motor & Perceptual	landmark	0.0369565
Motor & Perceptual	landmark	0.0314209
Motor & Perceptual	landmark	0.0328051
Motor & Perceptual	landmark	0.0362551
Motor & Perceptual	self-motion	0.0937131
Motor & Perceptual	conflict	0.041584
Motor & Perceptual	landmark	0.0310588
Motor & Perceptual	landmark	0.0370757
Motor & Perceptual	self-motion	0.0949308
Motor & Perceptual	landmark	0.04107
Motor & Perceptual	self-motion	0.0942196
Motor & Perceptual	landmark	0.0337134
Motor & Perceptual	self-motion	0.0731084
Motor & Perceptual	self-motion	0.0932706
Motor & Perceptual	landmark	0.0328742
Motor & Perceptual	conflict	0.0491723
Motor & Perceptual	conflict	0.0682395
Motor & Perceptual	conflict	0.0502215
Motor & Perceptual	conflict	0.0648693
Motor & Perceptual	conflict	0.0604151
Motor & Perceptual	self-motion	0.106849
Motor & Perceptual	self-motion	0.0669679
Motor & Perceptual	self-motion	0.0734793
Motor & Perceptual	conflict	0.0378292
Motor & Perceptual	conflict	0.0504211
Motor & Perceptual	conflict	0.0493086
Motor & Perceptual	self-motion	0.0833755
Motor & Representation	self-motion	0.048418
Motor & Representation	landmark	0.0129647
Motor & Representation	self-motion	0.0645249
Motor & Representation	combined	0.0196037
Motor & Representation	self-motion	0.0483499
Motor & Representation	self-motion	0.0397051
Motor & Representation	self-motion	0.0788657
Motor & Representation	self-motion	0.049632
Motor & Representation	self-motion	0.0617166
Motor & Representation	self-motion	0.032697
Motor & Representation	conflict	0.0358498
Motor & Representation	combined	0.0210925
Motor & Representation	self-motion	0.0417412
Motor & Representation	self-motion	0.0583019
Motor & Representation	combined	0.0206035
Motor & Representation	conflict	0.0647177
Motor & Representation	self-motion	0.0601999
Motor & Representation	landmark	0.0191828
Motor & Representation	combined	0.0201532
Motor & Representation	combined	0.00568502
Motor & Representation	combined	0.0154289
Motor & Representation	conflict	0.0323814
Motor & Representation	conflict	0.0269274
Motor & Representation	combined	0.0221381
Motor & Representation	conflict	0.018286
Motor & Representation	conflict	0.0172837
Motor & Representation	conflict	0.0281572
Motor & Representation	combined	0.0110102
Motor & Representation	conflict	0.0165687
Motor & Representation	conflict	0.0491589
Motor & Representation	conflict	0.0389882
Motor & Representation	conflict	0.0593223
Motor & Representation	landmark	0.0162883
Motor & Representation	landmark	0.0222838
Motor & Representation	landmark	0.012797
Motor & Representation	landmark	0.0139971
Motor & Representation	landmark	0.0100019
Motor & Representation	combined	0.0174198
Motor & Representation	landmark	0.029948
Motor & Representation	landmark	0.0121771
Motor & Representation	landmark	0.0154423
Motor & Representation	combined	0.0240372
Motor & Representation	landmark	0.014047
Motor & Representation	combined	0.0224599
Full Model	conflict	0.0112192
Full Model	combined	0.0159188
Full Model	conflict	0.00796955
Full Model	conflict	0.0224108
Full Model	conflict	0.0170717
Full Model	conflict	0.0102265
Full Model	conflict	0.00970236
Full Model	conflict	0.0154435
Full Model	conflict	0.0129725
Full Model	conflict	0.0237869
Full Model	combined	0.0056702
Full Model	combined	0.0146598
Full Model	combined	0.00881678
Full Model	combined	0.00926271
Full Model	combined	0.0161031
Full Model	combined	0.0193847
Full Model	combined	0.00738761
Full Model	combined	0.0113497
Full Model	combined	0.00763737
Full Model	conflict	0.0113908
Full Model	conflict	0.0134045
Full Model	self-motion	0.0324221
Full Model	landmark	0.0128138
Full Model	landmark	0.0116174
Full Model	self-motion	0.050553
Full Model	self-motion	0.0286305
Full Model	self-motion	0.0237221
Full Model	self-motion	0.038185
Full Model	self-motion	0.0336714
Full Model	self-motion	0.0685935
Full Model	self-motion	0.0390378
Full Model	self-motion	0.0269948
Full Model	self-motion	0.0546118
Full Model	self-motion	0.0540588
Full Model	landmark	0.0127825
Full Model	landmark	0.0105803
Full Model	landmark	0.0155718
Full Model	landmark	0.0142033
Full Model	landmark	0.0117451
Full Model	landmark	0.0095843
Full Model	landmark	0.0158434
Full Model	landmark	0.0199291
Full Model	landmark	0.0159996
Full Model	combined	0.00769448

## Sheet: sFig08
DATA
run	condition	energy distance
Perceptual	self-motion	0.705957
Perceptual	landmark	0.26994
Perceptual	conflict	1.20008
Perceptual	conflict	1.20449
Perceptual	self-motion	0.705938
Perceptual	combined	0.200522
Perceptual	self-motion	0.704906
Perceptual	conflict	1.20401
Perceptual	combined	0.199623
Perceptual	self-motion	0.70453
Perceptual	landmark	0.270156
Perceptual	conflict	1.19929
Perceptual	combined	0.200449
Perceptual	conflict	1.20164
Perceptual	combined	0.20037
Perceptual	conflict	1.20409
Perceptual	self-motion	0.70568
Perceptual	combined	0.200741
Perceptual	landmark	0.27133
Perceptual	combined	0.201672
Perceptual	landmark	0.269586
Perceptual	conflict	1.20147
Perceptual	landmark	0.271842
Perceptual	landmark	0.271206
Perceptual	combined	0.201195
Perceptual	conflict	1.20076
Perceptual	landmark	0.270939
Perceptual	combined	0.201388
Perceptual	self-motion	0.705512
Perceptual	landmark	0.269795
Perceptual	landmark	0.268743
Perceptual	landmark	0.271735
Perceptual	self-motion	0.704827
Perceptual	self-motion	0.705306
Perceptual	self-motion	0.705195
Perceptual	combined	0.20046
Perceptual	self-motion	0.705236
Perceptual	conflict	1.20119
Perceptual	conflict	1.20187
Perceptual	combined	0.199696
Perceptual	self-motion	0.706652
Perceptual	conflict	1.20068
Perceptual	combined	0.200312
Perceptual	landmark	0.271818
Zero Model	landmark	0.272159
Zero Model	conflict	0.903653
Zero Model	conflict	0.916041
Zero Model	conflict	0.901171
Zero Model	landmark	0.273159
Zero Model	combined	0.203131
Zero Model	combined	0.203983
Zero Model	combined	0.203364
Zero Model	conflict	0.890048
Zero Model	landmark	0.272499
Zero Model	landmark	0.273433
Zero Model	self-motion	0.710063
Zero Model	combined	0.204488
Zero Model	landmark	0.273638
Zero Model	landmark	0.273409
Zero Model	conflict	0.896963
Zero Model	combined	0.203563
Zero Model	landmark	0.273904
Zero Model	conflict	0.891931
Zero Model	conflict	0.914077
Zero Model	landmark	0.272578
Zero Model	self-motion	0.709974
Zero Model	landmark	0.273382
Zero Model	combined	0.204242
Zero Model	self-motion	0.708581
Zero Model	self-motion	0.710197
Zero Model	self-motion	0.709875
Zero Model	self-motion	0.71062
Zero Model	conflict	0.905846
Zero Model	self-motion	0.710905
Zero Model	conflict	0.901839
Zero Model	combined	0.203702
Zero Model	combined	0.203784
Zero Model	landmark	0.273099
Zero Model	self-motion	0.709953
Zero Model	self-motion	0.707247
Zero Model	conflict	0.895348
Zero Model	landmark	0.272758
Zero Model	combined	0.204315
Zero Model	combined	0.203731
Zero Model	combined	0.204122
Zero Model	conflict	0.891275
Zero Model	self-motion	0.707917
Zero Model	self-motion	0.708119
Perceptual & Representation	landmark	0.0614028
Perceptual & Representation	combined	0.0228773
Perceptual & Representation	conflict	0.9138
Perceptual & Representation	combined	0.0212323
Perceptual & Representation	landmark	0.0572426
Perceptual & Representation	conflict	0.889162
Perceptual & Representation	landmark	0.0614306
Perceptual & Representation	combined	0.0189182
Perceptual & Representation	landmark	0.0620545
Perceptual & Representation	landmark	0.0556969
Perceptual & Representation	landmark	0.0577906
Perceptual & Representation	combined	0.0234664
Perceptual & Representation	landmark	0.0706764
Perceptual & Representation	conflict	0.931066
Perceptual & Representation	conflict	0.896732
Perceptual & Representation	self-motion	0.432893
Perceptual & Representation	conflict	0.950911
Perceptual & Representation	combined	0.0181956
Perceptual & Representation	landmark	0.0541805
Perceptual & Representation	conflict	0.928646
Perceptual & Representation	combined	0.0196531
Perceptual & Representation	self-motion	0.421963
Perceptual & Representation	combined	0.02594
Perceptual & Representation	self-motion	0.420012
Perceptual & Representation	self-motion	0.434718
Perceptual & Representation	self-motion	0.441353
Perceptual & Representation	self-motion	0.425752
Perceptual & Representation	conflict	0.920488
Perceptual & Representation	combined	0.0228482
Perceptual & Representation	self-motion	0.429876
Perceptual & Representation	combined	0.021794
Perceptual & Representation	conflict	0.944878
Perceptual & Representation	conflict	0.927287
Perceptual & Representation	self-motion	0.429517
Perceptual & Representation	conflict	0.932905
Perceptual & Representation	combined	0.018405
Perceptual & Representation	landmark	0.0564721
Perceptual & Representation	landmark	0.0582083
Perceptual & Representation	combined	0.0238644
Perceptual & Representation	landmark	0.0640557
Perceptual & Representation	conflict	0.942869
Perceptual & Representation	self-motion	0.431265
Perceptual & Representation	self-motion	0.424259
Perceptual & Representation	self-motion	0.41647
Representation	conflict	0.925076
Representation	conflict	0.937778
Representation	combined	0.0232258
Representation	conflict	0.952398
Representation	conflict	0.901864
Representation	conflict	0.892993
Representation	conflict	0.888686
Representation	combined	0.0268254
Representation	conflict	0.955757
Representation	landmark	0.0721665
Representation	conflict	0.884918
Representation	conflict	0.907793
Representation	combined	0.0198111
Representation	conflict	0.932973
Representation	conflict	0.925653
Representation	combined	0.0247504
Representation	landmark	0.0601783
Representation	landmark	0.0603217
Representation	self-motion	0.413259
Representation	landmark	0.066023
Representation	landmark	0.0757915
Representation	combined	0.0214513
Representation	landmark	0.0652173
Representation	landmark	0.0631427
Representation	combined	0.0186841
Representation	self-motion	0.413093
Representation	combined	0.0217032
Representation	self-motion	0.431408
Representation	self-motion	0.43344
Representation	self-motion	0.432651
Representation	self-motion	0.4221
Representation	self-motion	0.421782
Representation	combined	0.02015
Representation	self-motion	0.416909
Representation	self-motion	0.403841
Representation	combined	0.0214647
Representation	landmark	0.0591432
Representation	self-motion	0.423662
Representation	combined	0.0203057
Representation	landmark	0.0584991
Representation	self-motion	0.411884
Representation	landmark	0.0632435
Representation	landmark	0.0589437
Representation	combined	0.0263251
Motor	combined	0.122769
Motor	combined	0.12085
Motor	combined	0.126059
Motor	self-motion	0.123572
Motor	combined	0.127797
Motor	self-motion	0.136099
Motor	landmark	0.196937
Motor	self-motion	0.141336
Motor	conflict	0.230255
Motor	combined	0.123254
Motor	self-motion	0.139926
Motor	conflict	0.239539
Motor	self-motion	0.12616
Motor	self-motion	0.148718
Motor	conflict	0.244028
Motor	combined	0.118762
Motor	combined	0.124479
Motor	self-motion	0.14148
Motor	landmark	0.182397
Motor	conflict	0.246681
Motor	self-motion	0.169955
Motor	landmark	0.177302
Motor	self-motion	0.119704
Motor	conflict	0.239635
Motor	combined	0.115304
Motor	conflict	0.245677
Motor	landmark	0.186243
Motor	landmark	0.192946
Motor	landmark	0.182301
Motor	combined	0.122688
Motor	conflict	0.246984
Motor	landmark	0.184185
Motor	combined	0.12434
Motor	landmark	0.176136
Motor	conflict	0.226186
Motor	landmark	0.187731
Motor	conflict	0.244372
Motor	landmark	0.181149
Motor	self-motion	0.139717
Motor	landmark	0.171203
Motor	self-motion	0.117866
Motor	conflict	0.239371
Motor	conflict	0.242007
Motor	combined	0.120499
Motor & Perceptual	combined	0.0710422
Motor & Perceptual	combined	0.0820316
Motor & Perceptual	combined	0.0718537
Motor & Perceptual	combined	0.0778188
Motor & Perceptual	combined	0.0819858
Motor & Perceptual	combined	0.0785044
Motor & Perceptual	combined	0.0792898
Motor & Perceptual	combined	0.0705735
Motor & Perceptual	combined	0.0738629
Motor & Perceptual	combined	0.0734949
Motor & Perceptual	combined	0.0818739
Motor & Perceptual	self-motion	0.10842
Motor & Perceptual	landmark	0.141525
Motor & Perceptual	conflict	0.193693
Motor & Perceptual	conflict	0.191682
Motor & Perceptual	landmark	0.123226
Motor & Perceptual	landmark	0.135031
Motor & Perceptual	landmark	0.133095
Motor & Perceptual	landmark	0.126044
Motor & Perceptual	landmark	0.140995
Motor & Perceptual	self-motion	0.116783
Motor & Perceptual	self-motion	0.108847
Motor & Perceptual	self-motion	0.110279
Motor & Perceptual	landmark	0.137259
Motor & Perceptual	self-motion	0.104839
Motor & Perceptual	landmark	0.144632
Motor & Perceptual	self-motion	0.109214
Motor & Perceptual	landmark	0.137364
Motor & Perceptual	landmark	0.133048
Motor & Perceptual	self-motion	0.108529
Motor & Perceptual	conflict	0.184396
Motor & Perceptual	landmark	0.136451
Motor & Perceptual	conflict	0.189611
Motor & Perceptual	self-motion	0.0950917
Motor & Perceptual	conflict	0.183648
Motor & Perceptual	conflict	0.183993
Motor & Perceptual	self-motion	0.0909218
Motor & Perceptual	self-motion	0.10434
Motor & Perceptual	conflict	0.195295
Motor & Perceptual	self-motion	0.0960259
Motor & Perceptual	conflict	0.196431
Motor & Perceptual	conflict	0.182362
Motor & Perceptual	conflict	0.191574
Motor & Perceptual	conflict	0.1815
Full Model	landmark	0.023267
Full Model	self-motion	0.0563324
Full Model	self-motion	0.113851
Full Model	landmark	0.025854
Full Model	self-motion	0.0883582
Full Model	self-motion	0.100947
Full Model	self-motion	0.08403
Full Model	landmark	0.0315548
Full Model	landmark	0.0336688
Full Model	self-motion	0.097841
Full Model	self-motion	0.081918
Full Model	self-motion	0.110249
Full Model	landmark	0.0184223
Full Model	self-motion	0.0530012
Full Model	landmark	0.0331458
Full Model	combined	0.0211802
Full Model	landmark	0.0233658
Full Model	landmark	0.0302135
Full Model	combined	0.0144774
Full Model	combined	0.00931981
Full Model	combined	0.00789523
Full Model	combined	0.00848836
Full Model	combined	0.0106613
Full Model	combined	0.00939091
Full Model	combined	0.00625329
Full Model	combined	0.0238865
Full Model	combined	0.0135728
Full Model	combined	0.0164731
Full Model	conflict	0.0359829
Full Model	conflict	0.040161
Full Model	conflict	0.0404891
Full Model	conflict	0.0516184
Full Model	conflict	0.0315934
Full Model	conflict	0.0383252
Full Model	conflict	0.0320344
Full Model	conflict	0.0506794
Full Model	conflict	0.0471538
Full Model	conflict	0.0461913
Full Model	self-motion	0.0618387
Full Model	conflict	0.0363033
Full Model	landmark	0.0315458
Full Model	landmark	0.0434694
Full Model	landmark	0.0456356
Full Model	self-motion	0.0909064
Motor & Representation	conflict	0.0424256
Motor & Representation	self-motion	0.0865308
Motor & Representation	conflict	0.0524165
Motor & Representation	combined	0.0098257
Motor & Representation	landmark	0.0227406
Motor & Representation	combined	0.0121726
Motor & Representation	landmark	0.0237931
Motor & Representation	landmark	0.0137803
Motor & Representation	combined	0.0146636
Motor & Representation	conflict	0.0490793
Motor & Representation	conflict	0.0399102
Motor & Representation	combined	0.00769711
Motor & Representation	landmark	0.00956809
Motor & Representation	conflict	0.0435477
Motor & Representation	conflict	0.029481
Motor & Representation	conflict	0.0427083
Motor & Representation	combined	0.0101106
Motor & Representation	conflict	0.0420946
Motor & Representation	conflict	0.0453782
Motor & Representation	conflict	0.0359528
Motor & Representation	combined	0.00588065
Motor & Representation	landmark	0.0270583
Motor & Representation	landmark	0.0277128
Motor & Representation	combined	0.00608539
Motor & Representation	conflict	0.0493557
Motor & Representation	self-motion	0.0826244
Motor & Representation	self-motion	0.0813941
Motor & Representation	combined	0.0105143
Motor & Representation	self-motion	0.0943981
Motor & Representation	self-motion	0.0782455
Motor & Representation	self-motion	0.0913882
Motor & Representation	self-motion	0.0813617
Motor & Representation	combined	0.0103268
Motor & Representation	self-motion	0.0747345
Motor & Representation	combined	0.0127136
Motor & Representation	self-motion	0.0692735
Motor & Representation	self-motion	0.079321
Motor & Representation	landmark	0.0282966
Motor & Representation	landmark	0.0209655
Motor & Representation	combined	0.0129787
Motor & Representation	landmark	0.0169087
Motor & Representation	landmark	0.0147465
Motor & Representation	landmark	0.0177644
Motor & Representation	self-motion	0.0784078

## Sheet: sFig09
DATA
run	condition	energy distance
Zero Model	combined	0.584313
Zero Model	conflict	1.04486
Zero Model	conflict	1.04318
Zero Model	landmark	0.658568
Zero Model	self-motion	0.771321
Zero Model	self-motion	0.765483
Zero Model	self-motion	0.767301
Zero Model	landmark	0.657008
Zero Model	conflict	1.04302
Zero Model	self-motion	0.765268
Zero Model	combined	0.582275
Zero Model	conflict	1.04655
Zero Model	conflict	1.04582
Zero Model	self-motion	0.77611
Zero Model	combined	0.581918
Zero Model	self-motion	0.765605
Zero Model	conflict	1.04127
Zero Model	conflict	1.04474
Zero Model	conflict	1.04391
Zero Model	conflict	1.04445
Zero Model	landmark	0.656664
Zero Model	combined	0.583005
Zero Model	conflict	1.04343
Zero Model	conflict	1.04429
Zero Model	self-motion	0.768556
Zero Model	self-motion	0.780684
Zero Model	combined	0.583816
Zero Model	landmark	0.656206
Zero Model	combined	0.583252
Zero Model	combined	0.583836
Zero Model	landmark	0.657218
Zero Model	landmark	0.658361
Zero Model	combined	0.584222
Zero Model	landmark	0.658475
Zero Model	self-motion	0.758926
Zero Model	combined	0.584087
Zero Model	landmark	0.657992
Zero Model	combined	0.583996
Zero Model	combined	0.582746
Zero Model	landmark	0.656798
Zero Model	self-motion	0.774693
Zero Model	self-motion	0.782782
Zero Model	landmark	0.6562
Zero Model	landmark	0.658165
Perceptual	landmark	0.563625
Perceptual	self-motion	0.772508
Perceptual	conflict	0.986012
Perceptual	landmark	0.564479
Perceptual	landmark	0.566379
Perceptual	landmark	0.556617
Perceptual	conflict	0.987353
Perceptual	conflict	0.987302
Perceptual	landmark	0.56576
Perceptual	conflict	0.986224
Perceptual	combined	0.495097
Perceptual	landmark	0.56541
Perceptual	landmark	0.562152
Perceptual	landmark	0.563827
Perceptual	self-motion	0.77036
Perceptual	combined	0.4914
Perceptual	landmark	0.565652
Perceptual	landmark	0.561705
Perceptual	landmark	0.566029
Perceptual	conflict	0.985707
Perceptual	conflict	0.9865
Perceptual	combined	0.489999
Perceptual	conflict	0.989584
Perceptual	combined	0.492379
Perceptual	combined	0.491048
Perceptual	self-motion	0.770244
Perceptual	combined	0.491909
Perceptual	self-motion	0.773853
Perceptual	self-motion	0.776833
Perceptual	combined	0.495449
Perceptual	self-motion	0.76698
Perceptual	combined	0.492637
Perceptual	combined	0.493332
Perceptual	self-motion	0.771869
Perceptual	conflict	0.985737
Perceptual	conflict	0.986118
Perceptual	self-motion	0.773253
Perceptual	combined	0.492111
Perceptual	conflict	0.986869
Perceptual	self-motion	0.77359
Perceptual	combined	0.493032
Perceptual	conflict	0.986933
Perceptual	self-motion	0.774587
Perceptual	self-motion	0.773935
Representation	combined	0.305192
Representation	conflict	0.766367
Representation	landmark	0.365836
Representation	combined	0.31639
Representation	conflict	0.774496
Representation	landmark	0.376043
Representation	landmark	0.374854
Representation	combined	0.316699
Representation	combined	0.311717
Representation	conflict	0.774744
Representation	conflict	0.759627
Representation	conflict	0.764084
Representation	combined	0.32041
Representation	landmark	0.371253
Representation	combined	0.31157
Representation	combined	0.321758
Representation	combined	0.314943
Representation	conflict	0.757333
Representation	conflict	0.758548
Representation	conflict	0.768029
Representation	landmark	0.376541
Representation	conflict	0.765108
Representation	conflict	0.758797
Representation	conflict	0.772687
Representation	landmark	0.370702
Representation	combined	0.311529
Representation	landmark	0.373485
Representation	self-motion	0.552381
Representation	self-motion	0.522985
Representation	landmark	0.37374
Representation	self-motion	0.524941
Representation	combined	0.301468
Representation	self-motion	0.534815
Representation	self-motion	0.540926
Representation	self-motion	0.540901
Representation	self-motion	0.533503
Representation	landmark	0.383265
Representation	self-motion	0.523625
Representation	self-motion	0.541432
Representation	self-motion	0.541978
Representation	combined	0.319238
Representation	self-motion	0.5384
Representation	landmark	0.375679
Representation	landmark	0.375702
Perceptual & Representation	landmark	0.384139
Perceptual & Representation	self-motion	0.533897
Perceptual & Representation	conflict	0.729491
Perceptual & Representation	conflict	0.736729
Perceptual & Representation	self-motion	0.540214
Perceptual & Representation	conflict	0.722181
Perceptual & Representation	self-motion	0.527175
Perceptual & Representation	combined	0.315941
Perceptual & Representation	conflict	0.724598
Perceptual & Representation	conflict	0.721252
Perceptual & Representation	conflict	0.740025
Perceptual & Representation	combined	0.314733
Perceptual & Representation	self-motion	0.532644
Perceptual & Representation	self-motion	0.530847
Perceptual & Representation	self-motion	0.539547
Perceptual & Representation	conflict	0.725099
Perceptual & Representation	conflict	0.736173
Perceptual & Representation	conflict	0.723395
Perceptual & Representation	conflict	0.730224
Perceptual & Representation	conflict	0.737623
Perceptual & Representation	self-motion	0.53526
Perceptual & Representation	combined	0.313108
Perceptual & Representation	combined	0.309343
Perceptual & Representation	self-motion	0.536014
Perceptual & Representation	self-motion	0.532262
Perceptual & Representation	combined	0.312844
Perceptual & Representation	landmark	0.375906
Perceptual & Representation	combined	0.307376
Perceptual & Representation	self-motion	0.527517
Perceptual & Representation	landmark	0.384588
Perceptual & Representation	landmark	0.384853
Perceptual & Representation	landmark	0.382256
Perceptual & Representation	landmark	0.381295
Perceptual & Representation	combined	0.321158
Perceptual & Representation	combined	0.310893
Perceptual & Representation	landmark	0.378834
Perceptual & Representation	combined	0.306888
Perceptual & Representation	self-motion	0.527105
Perceptual & Representation	landmark	0.387483
Perceptual & Representation	combined	0.306376
Perceptual & Representation	landmark	0.384243
Perceptual & Representation	combined	0.310609
Perceptual & Representation	landmark	0.386286
Perceptual & Representation	landmark	0.382973
Motor	self-motion	0.136187
Motor	conflict	0.77019
Motor	conflict	0.863858
Motor	combined	0.427283
Motor	combined	0.419779
Motor	combined	0.438426
Motor	combined	0.424724
Motor	self-motion	0.143764
Motor	conflict	0.827862
Motor	self-motion	0.131838
Motor	self-motion	0.136884
Motor	self-motion	0.134119
Motor	combined	0.413667
Motor	combined	0.411544
Motor	self-motion	0.127447
Motor	combined	0.398033
Motor	conflict	0.861147
Motor	self-motion	0.13114
Motor	conflict	0.810179
Motor	conflict	0.861904
Motor	combined	0.379251
Motor	landmark	0.52303
Motor	conflict	0.89103
Motor	landmark	0.496273
Motor	landmark	0.527606
Motor	landmark	0.519132
Motor	conflict	0.888276
Motor	landmark	0.514277
Motor	combined	0.413754
Motor	combined	0.43897
Motor	landmark	0.514536
Motor	conflict	0.86456
Motor	landmark	0.512169
Motor	self-motion	0.127146
Motor	landmark	0.51449
Motor	landmark	0.515547
Motor	combined	0.432389
Motor	self-motion	0.139466
Motor	landmark	0.522456
Motor	self-motion	0.129288
Motor	conflict	0.846679
Motor	self-motion	0.15669
Motor	conflict	0.906589
Motor	landmark	0.516391
Motor & Representation	self-motion	0.104479
Motor & Representation	landmark	0.124457
Motor & Representation	combined	0.153192
Motor & Representation	combined	0.12461
Motor & Representation	combined	0.129384
Motor & Representation	self-motion	0.117183
Motor & Representation	combined	0.156628
Motor & Representation	self-motion	0.0897742
Motor & Representation	landmark	0.128718
Motor & Representation	combined	0.131918
Motor & Representation	combined	0.135567
Motor & Representation	combined	0.133123
Motor & Representation	landmark	0.106399
Motor & Representation	combined	0.161808
Motor & Representation	landmark	0.152889
Motor & Representation	landmark	0.116456
Motor & Representation	landmark	0.129257
Motor & Representation	combined	0.138358
Motor & Representation	landmark	0.119271
Motor & Representation	self-motion	0.0887
Motor & Representation	self-motion	0.116114
Motor & Representation	conflict	0.481646
Motor & Representation	self-motion	0.091818
Motor & Representation	combined	0.12282
Motor & Representation	combined	0.154126
Motor & Representation	conflict	0.490102
Motor & Representation	conflict	0.492889
Motor & Representation	self-motion	0.0946645
Motor & Representation	conflict	0.495561
Motor & Representation	conflict	0.416463
Motor & Representation	self-motion	0.123678
Motor & Representation	landmark	0.132238
Motor & Representation	self-motion	0.10973
Motor & Representation	landmark	0.141043
Motor & Representation	landmark	0.116057
Motor & Representation	landmark	0.132408
Motor & Representation	conflict	0.449135
Motor & Representation	conflict	0.473452
Motor & Representation	self-motion	0.0866651
Motor & Representation	conflict	0.422666
Motor & Representation	self-motion	0.0893317
Motor & Representation	conflict	0.464209
Motor & Representation	conflict	0.434496
Motor & Representation	conflict	0.405105
Motor & Perceptual	combined	0.0371325
Motor & Perceptual	combined	0.0320823
Motor & Perceptual	combined	0.0346031
Motor & Perceptual	combined	0.0283838
Motor & Perceptual	combined	0.0271742
Motor & Perceptual	combined	0.0237481
Motor & Perceptual	self-motion	0.11628
Motor & Perceptual	combined	0.0305587
Motor & Perceptual	self-motion	0.0774929
Motor & Perceptual	landmark	0.0501286
Motor & Perceptual	landmark	0.0398764
Motor & Perceptual	landmark	0.0515197
Motor & Perceptual	landmark	0.0526666
Motor & Perceptual	landmark	0.0373645
Motor & Perceptual	landmark	0.0474127
Motor & Perceptual	self-motion	0.105713
Motor & Perceptual	self-motion	0.0833418
Motor & Perceptual	landmark	0.0522651
Motor & Perceptual	self-motion	0.102146
Motor & Perceptual	self-motion	0.100751
Motor & Perceptual	self-motion	0.0769159
Motor & Perceptual	self-motion	0.0983929
Motor & Perceptual	self-motion	0.108964
Motor & Perceptual	self-motion	0.0985045
Motor & Perceptual	combined	0.020004
Motor & Perceptual	landmark	0.0589444
Motor & Perceptual	self-motion	0.0676544
Motor & Perceptual	landmark	0.0578532
Motor & Perceptual	conflict	0.213099
Motor & Perceptual	combined	0.0216865
Motor & Perceptual	landmark	0.0433829
Motor & Perceptual	combined	0.0282441
Motor & Perceptual	combined	0.0464853
Motor & Perceptual	conflict	0.226873
Motor & Perceptual	conflict	0.263186
Motor & Perceptual	conflict	0.234951
Motor & Perceptual	conflict	0.232766
Motor & Perceptual	conflict	0.213402
Motor & Perceptual	conflict	0.245498
Motor & Perceptual	conflict	0.270294
Motor & Perceptual	conflict	0.20111
Motor & Perceptual	conflict	0.21001
Motor & Perceptual	conflict	0.224141
Motor & Perceptual	landmark	0.0264876
Full Model	conflict	0.179581
Full Model	conflict	0.207806
Full Model	conflict	0.137714
Full Model	conflict	0.196277
Full Model	conflict	0.191077
Full Model	conflict	0.152157
Full Model	conflict	0.204744
Full Model	conflict	0.206729
Full Model	combined	0.012866
Full Model	conflict	0.187946
Full Model	combined	0.0203897
Full Model	combined	0.0225873
Full Model	combined	0.0284405
Full Model	combined	0.0239931
Full Model	combined	0.0198678
Full Model	combined	0.0184453
Full Model	combined	0.0271867
Full Model	combined	0.0283727
Full Model	combined	0.0225703
Full Model	conflict	0.17771
Full Model	conflict	0.183474
Full Model	self-motion	0.0582836
Full Model	landmark	0.0331399
Full Model	landmark	0.0650891
Full Model	self-motion	0.0468344
Full Model	self-motion	0.0765748
Full Model	self-motion	0.0679504
Full Model	self-motion	0.0668072
Full Model	self-motion	0.0483276
Full Model	self-motion	0.0853389
Full Model	self-motion	0.0544736
Full Model	self-motion	0.0509569
Full Model	self-motion	0.0628955
Full Model	self-motion	0.0877686
Full Model	landmark	0.0378048
Full Model	landmark	0.0448039
Full Model	landmark	0.0405516
Full Model	landmark	0.0420614
Full Model	landmark	0.0332847
Full Model	landmark	0.0294301
Full Model	landmark	0.0322643
Full Model	landmark	0.0313439
Full Model	landmark	0.0300975
Full Model	combined	0.027564

## Sheet: sFig10
sFig10a				sFig10b				sFig10c			sFig10d			sFig10e
DATA				DATA	raw data based on 17680 runs			DATA			DATA	raw data based on 4080 runs		DATA
	run	condition	energy distance		mean time	std time		label	condition	energy distance		mean time	std time	type	condition	total_error
	Zero Model	combined	0.584313	horizon				1	combined	0.015329	horizon			Full Model (selected)	conflict	0.0357224
	Zero Model	conflict	1.04486	5	193.73	386.10		1	landmark	0.02334	1	1487.00	94.76	Full Model (selected)	combined	0.0311858
	Zero Model	conflict	1.04318	10	185.30	61.44		1	self-motion	0.040435	2	773.60	59.29	Full Model (selected)	conflict	0.0350275
	Zero Model	landmark	0.658568	15	328.17	47.87		1	conflict	0.039682	3	527.49	53.43	Full Model (selected)	conflict	0.0311858
	Zero Model	self-motion	0.771321	20	664.71	54.62		1	landmark	0.019315	4	416.14	51.08	Full Model (selected)	self-motion	0.0354943
	Zero Model	self-motion	0.765483	25	1289.52	103.81		1	combined	0.021186	5	330.60	47.40	Full Model (selected)	combined	0.0354943
	Zero Model	self-motion	0.767301	30	2335.88	193.76		1	combined	0.025954	6	306.84	49.05	Full Model (selected)	landmark	0.0311858
	Zero Model	landmark	0.657008					1	self-motion	0.046075	7	302.02	56.66	Full Model (selected)	conflict	0.0354943
	Zero Model	conflict	1.04302					1	self-motion	0.043446	8	232.91	44.73	Full Model (selected)	landmark	0.0354943
	Zero Model	self-motion	0.765268					1	combined	0.010339	9	228.84	45.45	Full Model (selected)	self-motion	0.0345102
	Zero Model	combined	0.582275					1	combined	0.018858	10	212.37	46.21	Full Model (selected)	combined	0.0355327
	Zero Model	conflict	1.04655					1	self-motion	0.022671	11	204.70	50.49	Full Model (selected)	self-motion	0.0311858
	Zero Model	conflict	1.04582					1	combined	0.020651	12	202.70	50.30	Full Model (selected)	self-motion	0.0355327
	Zero Model	self-motion	0.77611					1	self-motion	0.055054	13	212.57	61.59	Full Model (selected)	landmark	0.0355327
	Zero Model	combined	0.581918					1	combined	0.024463	14	213.14	63.35	Full Model (selected)	conflict	0.0355327
	Zero Model	self-motion	0.765605					1	self-motion	0.061325	15	136.8	46.6	Full Model (selected)	self-motion	0.0309629
	Zero Model	conflict	1.04127					1	self-motion	0.055909				Full Model (selected)	self-motion	0.0350275
	Zero Model	conflict	1.04473					1	combined	0.01092				Full Model (selected)	conflict	0.0315691
	Zero Model	conflict	1.04391					1	landmark	0.022916				Full Model (selected)	landmark	0.0350275
	Zero Model	conflict	1.04445					1	landmark	0.016578				Full Model (selected)	combined	0.0315691
	Zero Model	landmark	0.656664					1	combined	0.033911				Full Model (selected)	combined	0.0350275
	Zero Model	combined	0.583005					1	landmark	0.03047				Full Model (selected)	landmark	0.0348079
	Zero Model	conflict	1.04343					1	landmark	0.016592				Full Model (selected)	combined	0.0348079
	Zero Model	conflict	1.04429					1	combined	0.020104				Full Model (selected)	landmark	0.0315691
	Zero Model	self-motion	0.768556					1	landmark	0.016483				Full Model (selected)	conflict	0.0348079
	Zero Model	self-motion	0.780684					1	conflict	0.040409				Full Model (selected)	self-motion	0.0315691
	Zero Model	combined	0.583816					1	self-motion	0.055445				Full Model (selected)	self-motion	0.0348079
	Zero Model	landmark	0.656206					1	conflict	0.024345				Full Model (selected)	landmark	0.0319222
	Zero Model	combined	0.583252					1	conflict	0.065682				Full Model (selected)	combined	0.0319222
	Zero Model	combined	0.583836					1	conflict	0.050393				Full Model (selected)	self-motion	0.0319222
	Zero Model	landmark	0.657218					1	self-motion	0.051646				Full Model (selected)	conflict	0.0345102
	Zero Model	landmark	0.658361					1	self-motion	0.044584				Full Model (selected)	landmark	0.0345102
	Zero Model	combined	0.584222					1	conflict	0.041091				Full Model (selected)	conflict	0.0319222
	Zero Model	landmark	0.658475					1	landmark	0.023737				Full Model (selected)	self-motion	0.0356144
	Zero Model	self-motion	0.758926					1	conflict	0.045442				Full Model (selected)	conflict	0.0356144
	Zero Model	combined	0.584087					1	landmark	0.025442				Full Model (selected)	landmark	0.0309629
	Zero Model	landmark	0.657992					1	conflict	0.047572				Full Model (selected)	combined	0.0308638
	Zero Model	combined	0.583996					1	conflict	0.031311				Full Model (selected)	conflict	0.0307052
	Zero Model	combined	0.582746					1	landmark	0.023828				Full Model (selected)	conflict	0.0365413
	Zero Model	landmark	0.656798					1	conflict	0.048652				Full Model (selected)	landmark	0.0365413
	Zero Model	self-motion	0.774693					5	combined	0.030905				Full Model (selected)	combined	0.0365413
	Zero Model	self-motion	0.782782					5	self-motion	0.036954				Full Model (selected)	combined	0.0307052
	Zero Model	landmark	0.6562					5	self-motion	0.053904				Full Model (selected)	self-motion	0.0307052
	Zero Model	landmark	0.658165					5	conflict	0.074287				Full Model (selected)	self-motion	0.0365413
	Perceptual	landmark	0.563625					5	self-motion	0.036861				Full Model (selected)	landmark	0.0307052
	Perceptual	self-motion	0.772508					5	conflict	0.039585				Full Model (selected)	self-motion	0.0364249
	Perceptual	conflict	0.986012					5	self-motion	0.061304				Full Model (selected)	combined	0.0364249
	Perceptual	landmark	0.564479					5	self-motion	0.05054				Full Model (selected)	landmark	0.0364249
	Perceptual	landmark	0.566379					5	self-motion	0.045477				Full Model (selected)	conflict	0.0364249
	Perceptual	landmark	0.556617					5	landmark	0.018594				Full Model (selected)	landmark	0.0308638
	Perceptual	conflict	0.987353					5	self-motion	0.043457				Full Model (selected)	conflict	0.0308638
	Perceptual	conflict	0.987302					5	landmark	0.018665				Full Model (selected)	self-motion	0.0308638
	Perceptual	landmark	0.56576					5	landmark	0.016742				Full Model (selected)	combined	0.0356144
	Perceptual	conflict	0.986224					5	landmark	0.033586				Full Model (selected)	combined	0.0309054
	Perceptual	combined	0.495097					5	self-motion	0.036422				Full Model (selected)	conflict	0.0309054
	Perceptual	landmark	0.56541					5	self-motion	0.048735				Full Model (selected)	self-motion	0.0357224
	Perceptual	landmark	0.562152					5	self-motion	0.062321				Full Model (selected)	self-motion	0.0309054
	Perceptual	landmark	0.563827					5	landmark	0.016016				Full Model (selected)	landmark	0.0357224
	Perceptual	self-motion	0.77036					5	conflict	0.030348				Full Model (selected)	landmark	0.0309054
	Perceptual	combined	0.4914					5	landmark	0.024714				Full Model (selected)	combined	0.0357224
	Perceptual	landmark	0.565652					5	combined	0.014791				Full Model (selected)	combined	0.0356733
	Perceptual	landmark	0.561705					5	landmark	0.019733				Full Model (selected)	conflict	0.0309629
	Perceptual	landmark	0.566029					5	conflict	0.038158				Full Model (selected)	self-motion	0.0356733
	Perceptual	conflict	0.985707					5	combined	0.019235				Full Model (selected)	landmark	0.0356733
	Perceptual	conflict	0.9865					5	landmark	0.027951				Full Model (selected)	conflict	0.0356733
	Perceptual	combined	0.489999					5	landmark	0.014029				Full Model (selected)	combined	0.0309629
	Perceptual	conflict	0.989584					5	conflict	0.053306				Full Model (selected)	landmark	0.0356144
	Perceptual	combined	0.492379					5	conflict	0.034716				Full Model (selected)	combined	0.0345102
	Perceptual	combined	0.491048					5	landmark	0.01916				Full Model (selected)	self-motion	0.0344699
	Perceptual	self-motion	0.770244					5	conflict	0.053314				Full Model (selected)	self-motion	0.0369339
	Perceptual	combined	0.491909					5	combined	0.033093				Full Model (selected)	self-motion	0.0326522
	Perceptual	self-motion	0.773853					5	conflict	0.071997				Full Model (selected)	self-motion	0.0326573
	Perceptual	self-motion	0.776833					5	combined	0.008673				Full Model (selected)	combined	0.0333316
	Perceptual	combined	0.495449					5	combined	0.01095				Full Model (selected)	self-motion	0.0333316
	Perceptual	self-motion	0.76698					5	combined	0.011828				Full Model (selected)	conflict	0.0333316
	Perceptual	combined	0.492637					5	conflict	0.036527				Full Model (selected)	conflict	0.0326573
	Perceptual	combined	0.493332					5	conflict	0.030535				Full Model (selected)	landmark	0.0333316
	Perceptual	self-motion	0.771869					5	combined	0.014292				Full Model (selected)	landmark	0.0326522
	Perceptual	conflict	0.985737					5	combined	0.014888				Full Model (selected)	landmark	0.0344699
	Perceptual	conflict	0.986118					5	combined	0.020027				Full Model (selected)	combined	0.0326522
	Perceptual	self-motion	0.773253					10	landmark	0.020194				Full Model (selected)	conflict	0.0326522
	Perceptual	combined	0.492111					10	landmark	0.031324				Full Model (selected)	landmark	0.0326521
	Perceptual	conflict	0.986869					10	conflict	0.066399				Full Model (selected)	self-motion	0.0335901
	Perceptual	self-motion	0.77359					10	self-motion	0.022031				Full Model (selected)	combined	0.0335901
	Perceptual	combined	0.493032					10	conflict	0.030451				Full Model (selected)	landmark	0.0335901
	Perceptual	conflict	0.986933					10	combined	0.01514				Full Model (selected)	combined	0.0331085
	Perceptual	self-motion	0.774587					10	conflict	0.053577				Full Model (selected)	self-motion	0.0331085
	Perceptual	self-motion	0.773935					10	conflict	0.041831				Full Model (selected)	conflict	0.0331085
	Representation	combined	0.305192					10	conflict	0.071807				Full Model (selected)	combined	0.0326573
	Representation	conflict	0.766367					10	conflict	0.056326				Full Model (selected)	landmark	0.0331085
	Representation	landmark	0.365836					10	landmark	0.007227				Full Model (selected)	landmark	0.0326573
	Representation	combined	0.31639					10	landmark	0.017287				Full Model (selected)	conflict	0.0330147
	Representation	conflict	0.774496					10	landmark	0.014182				Full Model (selected)	self-motion	0.0326783
	Representation	landmark	0.376043					10	landmark	0.017861				Full Model (selected)	combined	0.0330147
	Representation	landmark	0.374854					10	landmark	0.01639				Full Model (selected)	landmark	0.0330147
	Representation	combined	0.316699					10	landmark	0.018698				Full Model (selected)	self-motion	0.0330147
	Representation	combined	0.311717					10	combined	0.017905				Full Model (selected)	combined	0.0326783
	Representation	conflict	0.774744					10	conflict	0.049052				Full Model (selected)	landmark	0.0326783
	Representation	conflict	0.759627					10	combined	0.025427				Full Model (selected)	conflict	0.0326783
	Representation	conflict	0.764084					10	landmark	0.012776				Full Model (selected)	landmark	0.0327484
	Representation	combined	0.32041					10	combined	0.011038				Full Model (selected)	self-motion	0.0327484
	Representation	landmark	0.371253					10	conflict	0.028535				Full Model (selected)	conflict	0.0327484
	Representation	combined	0.31157					10	conflict	0.026025				Full Model (selected)	conflict	0.0335901
	Representation	combined	0.321758					10	self-motion	0.044225				Full Model (selected)	conflict	0.0326521
	Representation	combined	0.314943					10	self-motion	0.031471				Full Model (selected)	combined	0.0326521
	Representation	conflict	0.757333					10	self-motion	0.061356				Full Model (selected)	self-motion	0.0323851
	Representation	conflict	0.758548					10	self-motion	0.060094				Full Model (selected)	conflict	0.0344699
	Representation	conflict	0.768029					10	combined	0.01029				Full Model (selected)	conflict	0.0319482
	Representation	landmark	0.376541					10	combined	0.017666				Full Model (selected)	combined	0.0344699
	Representation	conflict	0.765108					10	conflict	0.06654				Full Model (selected)	conflict	0.0343669
	Representation	conflict	0.758797					10	self-motion	0.020181				Full Model (selected)	self-motion	0.0343669
	Representation	conflict	0.772687					10	combined	0.031101				Full Model (selected)	self-motion	0.0319482
	Representation	landmark	0.370702					10	self-motion	0.049912				Full Model (selected)	landmark	0.0343669
	Representation	combined	0.311529					10	self-motion	0.068724				Full Model (selected)	combined	0.0343669
	Representation	landmark	0.373485					10	combined	0.019417				Full Model (selected)	landmark	0.0319482
	Representation	self-motion	0.552381					10	self-motion	0.04109				Full Model (selected)	combined	0.0319482
	Representation	self-motion	0.522985					10	combined	0.028163				Full Model (selected)	self-motion	0.0320167
	Representation	landmark	0.37374					10	self-motion	0.038383				Full Model (selected)	conflict	0.0320167
	Representation	self-motion	0.524941					10	combined	0.013611				Full Model (selected)	landmark	0.0320167
	Representation	combined	0.301468					10	landmark	0.017926				Full Model (selected)	combined	0.0320167
	Representation	self-motion	0.534815					15	landmark	0.016541				Full Model (selected)	conflict	0.0323851
	Representation	self-motion	0.540926					15	self-motion	0.039233				Full Model (selected)	self-motion	0.0326521
	Representation	self-motion	0.540901					15	conflict	0.027563				Full Model (selected)	combined	0.0323851
	Representation	self-motion	0.533503					15	self-motion	0.075223				Full Model (selected)	landmark	0.0323851
	Representation	landmark	0.383265					15	self-motion	0.019143				Full Model (selected)	combined	0.0323902
	Representation	self-motion	0.523625					15	conflict	0.023523				Full Model (selected)	landmark	0.0340175
	Representation	self-motion	0.541432					15	landmark	0.020738				Full Model (selected)	self-motion	0.0340175
	Representation	self-motion	0.541978					15	conflict	0.042098				Full Model (selected)	conflict	0.0340175
	Representation	combined	0.319238					15	conflict	0.038208				Full Model (selected)	combined	0.0340175
	Representation	self-motion	0.5384					15	conflict	0.030839				Full Model (selected)	combined	0.0339348
	Representation	landmark	0.375679					15	combined	0.012538				Full Model (selected)	landmark	0.0339348
	Representation	landmark	0.375702					15	combined	0.008859				Full Model (selected)	landmark	0.0323902
	Perceptual & Representation	landmark	0.384139					15	self-motion	0.037085				Full Model (selected)	self-motion	0.0339348
	Perceptual & Representation	self-motion	0.533897					15	landmark	0.01977				Full Model (selected)	conflict	0.0339348
	Perceptual & Representation	conflict	0.729491					15	combined	0.012105				Full Model (selected)	conflict	0.0323902
	Perceptual & Representation	conflict	0.736729					15	conflict	0.041551				Full Model (selected)	self-motion	0.0323902
	Perceptual & Representation	self-motion	0.540214					15	conflict	0.034234				Full Model (selected)	landmark	0.030566
	Perceptual & Representation	conflict	0.722181					15	self-motion	0.022844				Full Model (selected)	combined	0.0327484
	Perceptual & Representation	self-motion	0.527175					15	conflict	0.057563				Full Model (selected)	combined	0.0426187
	Perceptual & Representation	combined	0.315941					15	combined	0.010782				Full Model (selected)	conflict	0.0293394
	Perceptual & Representation	conflict	0.724598					15	landmark	0.012313				Full Model (selected)	combined	0.0293394
	Perceptual & Representation	conflict	0.721252					15	combined	0.014193				Full Model (selected)	conflict	0.0275975
	Perceptual & Representation	conflict	0.740025					15	landmark	0.014522				Full Model (selected)	combined	0.0275975
	Perceptual & Representation	combined	0.314733					15	self-motion	0.017103				Full Model (selected)	landmark	0.0291969
	Perceptual & Representation	self-motion	0.532644					15	combined	0.016004				Full Model (selected)	conflict	0.0291969
	Perceptual & Representation	self-motion	0.530847					15	landmark	0.015922				Full Model (selected)	combined	0.0302835
	Perceptual & Representation	self-motion	0.539547					15	self-motion	0.026809				Full Model (selected)	self-motion	0.0291969
	Perceptual & Representation	conflict	0.725099					15	self-motion	0.036697				Full Model (selected)	conflict	0.0302835
	Perceptual & Representation	conflict	0.736173					15	combined	0.026274				Full Model (selected)	combined	0.0379219
	Perceptual & Representation	conflict	0.723395					15	landmark	0.018734				Full Model (selected)	landmark	0.0302835
	Perceptual & Representation	conflict	0.730224					15	combined	0.00883				Full Model (selected)	combined	0.0390957
	Perceptual & Representation	conflict	0.737623					15	self-motion	0.040956				Full Model (selected)	landmark	0.0379219
	Perceptual & Representation	self-motion	0.53526					15	landmark	0.019758				Full Model (selected)	self-motion	0.0379219
	Perceptual & Representation	combined	0.313108					15	combined	0.011385				Full Model (selected)	landmark	0.0426187
	Perceptual & Representation	combined	0.309343					15	landmark	0.014912				Full Model (selected)	self-motion	0.0302835
	Perceptual & Representation	self-motion	0.536014					15	landmark	0.030007				Full Model (selected)	landmark	0.0275975
	Perceptual & Representation	self-motion	0.532262					15	combined	0.019954				Full Model (selected)	self-motion	0.0293394
	Perceptual & Representation	combined	0.312844					15	conflict	0.035306				Full Model (selected)	combined	0.0291969
	Perceptual & Representation	landmark	0.375906					15	conflict	0.037996				Full Model (selected)	conflict	0.0439414
	Perceptual & Representation	combined	0.307376					15	self-motion	0.012155				Full Model (selected)	self-motion	0.0295629
	Perceptual & Representation	self-motion	0.527517											Full Model (selected)	conflict	0.0295629
	Perceptual & Representation	landmark	0.384588											Full Model (selected)	landmark	0.0439414
	Perceptual & Representation	landmark	0.384853											Full Model (selected)	combined	0.0295629
	Perceptual & Representation	landmark	0.382256											Full Model (selected)	self-motion	0.0439414
	Perceptual & Representation	landmark	0.381295											Full Model (selected)	combined	0.0439414
	Perceptual & Representation	combined	0.321158											Full Model (selected)	self-motion	0.0390957
	Perceptual & Representation	combined	0.310893											Full Model (selected)	self-motion	0.0275975
	Perceptual & Representation	landmark	0.378834											Full Model (selected)	landmark	0.0293394
	Perceptual & Representation	combined	0.306888											Full Model (selected)	landmark	0.0385768
	Perceptual & Representation	self-motion	0.527105											Full Model (selected)	conflict	0.0385768
	Perceptual & Representation	landmark	0.387483											Full Model (selected)	conflict	0.0390957
	Perceptual & Representation	combined	0.306376											Full Model (selected)	landmark	0.0295629
	Perceptual & Representation	landmark	0.384243											Full Model (selected)	combined	0.0385768
	Perceptual & Representation	combined	0.310609											Full Model (selected)	self-motion	0.0385768
	Perceptual & Representation	landmark	0.386286											Full Model (selected)	conflict	0.0379219
	Perceptual & Representation	landmark	0.382973											Full Model (selected)	landmark	0.0390957
	Motor	self-motion	0.136187											Full Model (selected)	self-motion	0.0250475
	Motor	conflict	0.77019											Full Model (selected)	combined	0.0369801
	Motor	conflict	0.863858											Full Model (selected)	combined	0.0303017
	Motor	combined	0.427283											Full Model (selected)	conflict	0.0369801
	Motor	combined	0.419779											Full Model (selected)	landmark	0.0369339
	Motor	combined	0.438426											Full Model (selected)	self-motion	0.0369801
	Motor	combined	0.424724											Full Model (selected)	self-motion	0.0303017
	Motor	self-motion	0.143764											Full Model (selected)	conflict	0.0303017
	Motor	conflict	0.827862											Full Model (selected)	conflict	0.0250475
	Motor	self-motion	0.131838											Full Model (selected)	combined	0.0290416
	Motor	self-motion	0.136884											Full Model (selected)	self-motion	0.0416949
	Motor	self-motion	0.134119											Full Model (selected)	conflict	0.030566
	Motor	combined	0.413667											Full Model (selected)	combined	0.0416949
	Motor	combined	0.411544											Full Model (selected)	conflict	0.0369339
	Motor	self-motion	0.127447											Full Model (selected)	self-motion	0.030566
	Motor	combined	0.398033											Full Model (selected)	landmark	0.0250475
	Motor	conflict	0.861147											Full Model (selected)	combined	0.030566
	Motor	self-motion	0.13114											Full Model (selected)	landmark	0.0416949
	Motor	conflict	0.810179											Full Model (selected)	conflict	0.0416949
	Motor	conflict	0.861904											Full Model (selected)	landmark	0.0290416
	Motor	combined	0.379251											Full Model (selected)	self-motion	0.0290416
	Motor	landmark	0.52303											Full Model (selected)	landmark	0.0303017
	Motor	conflict	0.89103											Full Model (selected)	conflict	0.0426187
	Motor	landmark	0.496273											Full Model (selected)	self-motion	0.0426187
	Motor	landmark	0.527606											Full Model (selected)	combined	0.0369339
	Motor	landmark	0.519132											Full Model (selected)	landmark	0.0369801
	Motor	conflict	0.888276											Full Model (selected)	combined	0.0250475
	Motor	landmark	0.514277											Full Model (selected)	conflict	0.0290416
	Motor	combined	0.413754											Full Model (random)	landmark	0.0280361
	Motor	combined	0.43897											Full Model (random)	self-motion	0.0326355
	Motor	landmark	0.514536											Full Model (random)	landmark	0.0323851
	Motor	conflict	0.86456											Full Model (random)	conflict	0.0280361
	Motor	landmark	0.512169											Full Model (random)	combined	0.0280361
	Motor	self-motion	0.127146											Full Model (random)	landmark	0.0326355
	Motor	landmark	0.51449											Full Model (random)	conflict	0.0278226
	Motor	landmark	0.515547											Full Model (random)	combined	0.0323851
	Motor	combined	0.432389											Full Model (random)	conflict	0.0326355
	Motor	self-motion	0.139466											Full Model (random)	conflict	0.0323902
	Motor	landmark	0.522456											Full Model (random)	self-motion	0.0323902
	Motor	self-motion	0.129288											Full Model (random)	conflict	0.027794
	Motor	conflict	0.846679											Full Model (random)	combined	0.027794
	Motor	self-motion	0.15669											Full Model (random)	self-motion	0.027794
	Motor	conflict	0.906589											Full Model (random)	self-motion	0.0278226
	Motor	landmark	0.516391											Full Model (random)	combined	0.0278226
	Motor & Representation	self-motion	0.104479											Full Model (random)	landmark	0.0278226
	Motor & Representation	landmark	0.124457											Full Model (random)	combined	0.0323902
	Motor & Representation	combined	0.153192											Full Model (random)	landmark	0.0323902
	Motor & Representation	combined	0.12461											Full Model (random)	combined	0.030566
	Motor & Representation	combined	0.129384											Full Model (random)	combined	0.0275975
	Motor & Representation	self-motion	0.117183											Full Model (random)	combined	0.0326355
	Motor & Representation	combined	0.156628											Full Model (random)	landmark	0.0326521
	Motor & Representation	self-motion	0.089774											Full Model (random)	self-motion	0.0254591
	Motor & Representation	landmark	0.128718											Full Model (random)	conflict	0.0326573
	Motor & Representation	combined	0.131918											Full Model (random)	conflict	0.0250475
	Motor & Representation	combined	0.135567											Full Model (random)	self-motion	0.0250475
	Motor & Representation	combined	0.133123											Full Model (random)	landmark	0.0250475
	Motor & Representation	landmark	0.106399											Full Model (random)	landmark	0.0326783
	Motor & Representation	combined	0.161808											Full Model (random)	conflict	0.0326783
	Motor & Representation	landmark	0.152889											Full Model (random)	combined	0.0250475
	Motor & Representation	landmark	0.116456											Full Model (random)	landmark	0.0242922
	Motor & Representation	landmark	0.129257											Full Model (random)	self-motion	0.0326783
	Motor & Representation	combined	0.138358											Full Model (random)	combined	0.0242922
	Motor & Representation	landmark	0.119271											Full Model (random)	conflict	0.0242922
	Motor & Representation	self-motion	0.0887											Full Model (random)	self-motion	0.0242922
	Motor & Representation	self-motion	0.116114											Full Model (random)	combined	0.0326783
	Motor & Representation	conflict	0.481646											Full Model (random)	self-motion	0.0327484
	Motor & Representation	self-motion	0.091818											Full Model (random)	landmark	0.0327484
	Motor & Representation	combined	0.12282											Full Model (random)	combined	0.0234503
	Motor & Representation	combined	0.154126											Full Model (random)	self-motion	0.0234503
	Motor & Representation	conflict	0.490102											Full Model (random)	conflict	0.0234503
	Motor & Representation	conflict	0.492889											Full Model (random)	landmark	0.0254591
	Motor & Representation	self-motion	0.094664											Full Model (random)	conflict	0.0254591
	Motor & Representation	conflict	0.495561											Full Model (random)	self-motion	0.0326573
	Motor & Representation	conflict	0.416463											Full Model (random)	landmark	0.0326522
	Motor & Representation	self-motion	0.123678											Full Model (random)	landmark	0.027794
	Motor & Representation	landmark	0.132238											Full Model (random)	combined	0.0326521
	Motor & Representation	self-motion	0.10973											Full Model (random)	conflict	0.0326521
	Motor & Representation	landmark	0.141043											Full Model (random)	landmark	0.0275975
	Motor & Representation	landmark	0.116057											Full Model (random)	self-motion	0.0326521
	Motor & Representation	landmark	0.132408											Full Model (random)	conflict	0.0275975
	Motor & Representation	conflict	0.449135											Full Model (random)	self-motion	0.0323851
	Motor & Representation	conflict	0.473452											Full Model (random)	self-motion	0.0275975
	Motor & Representation	self-motion	0.086665											Full Model (random)	combined	0.0326522
	Motor & Representation	conflict	0.422666											Full Model (random)	combined	0.0326573
	Motor & Representation	self-motion	0.089332											Full Model (random)	self-motion	0.0326522
	Motor & Representation	conflict	0.464209											Full Model (random)	conflict	0.0326522
	Motor & Representation	conflict	0.434496											Full Model (random)	landmark	0.026776
	Motor & Representation	conflict	0.405105											Full Model (random)	self-motion	0.026776
	Motor & Perceptual	combined	0.037132											Full Model (random)	combined	0.026776
	Motor & Perceptual	combined	0.032082											Full Model (random)	landmark	0.0326573
	Motor & Perceptual	combined	0.034603											Full Model (random)	conflict	0.026776
	Motor & Perceptual	combined	0.028384											Full Model (random)	combined	0.0254591
	Motor & Perceptual	combined	0.027174											Full Model (random)	self-motion	0.0280361
	Motor & Perceptual	combined	0.023748											Full Model (random)	combined	0.0319222
	Motor & Perceptual	self-motion	0.11628											Full Model (random)	conflict	0.0323851
	Motor & Perceptual	combined	0.030559											Full Model (random)	combined	0.0299453
	Motor & Perceptual	self-motion	0.077493											Full Model (random)	landmark	0.0309054
	Motor & Perceptual	landmark	0.050129											Full Model (random)	conflict	0.0327484
	Motor & Perceptual	landmark	0.039876											Full Model (random)	conflict	0.0309054
	Motor & Perceptual	landmark	0.05152											Full Model (random)	self-motion	0.0309054
	Motor & Perceptual	landmark	0.052667											Full Model (random)	landmark	0.0302835
	Motor & Perceptual	landmark	0.037365											Full Model (random)	self-motion	0.0309629
	Motor & Perceptual	landmark	0.047413											Full Model (random)	conflict	0.0302835
	Motor & Perceptual	self-motion	0.105713											Full Model (random)	combined	0.0302835
	Motor & Perceptual	self-motion	0.083342											Full Model (random)	landmark	0.0299605
	Motor & Perceptual	landmark	0.052265											Full Model (random)	landmark	0.0309629
	Motor & Perceptual	self-motion	0.102146											Full Model (random)	combined	0.0309629
	Motor & Perceptual	self-motion	0.100751											Full Model (random)	combined	0.0299605
	Motor & Perceptual	self-motion	0.076916											Full Model (random)	conflict	0.0299605
	Motor & Perceptual	self-motion	0.098393											Full Model (random)	conflict	0.0309629
	Motor & Perceptual	self-motion	0.108964											Full Model (random)	self-motion	0.0299605
	Motor & Perceptual	self-motion	0.098505											Full Model (random)	landmark	0.0299453
	Motor & Perceptual	combined	0.020004											Full Model (random)	landmark	0.0311858
	Motor & Perceptual	landmark	0.058944											Full Model (random)	self-motion	0.0302835
	Motor & Perceptual	self-motion	0.067654											Full Model (random)	self-motion	0.0303017
	Motor & Perceptual	landmark	0.057853											Full Model (random)	landmark	0.0303017
	Motor & Perceptual	conflict	0.213099											Full Model (random)	conflict	0.0307365
	Motor & Perceptual	combined	0.021686											Full Model (random)	combined	0.0307052
	Motor & Perceptual	landmark	0.043383											Full Model (random)	landmark	0.0307052
	Motor & Perceptual	combined	0.028244											Full Model (random)	self-motion	0.0307052
	Motor & Perceptual	combined	0.046485											Full Model (random)	conflict	0.0307052
	Motor & Perceptual	conflict	0.226873											Full Model (random)	conflict	0.030566
	Motor & Perceptual	conflict	0.263186											Full Model (random)	landmark	0.030566
	Motor & Perceptual	conflict	0.234951											Full Model (random)	landmark	0.0307365
	Motor & Perceptual	conflict	0.232766											Full Model (random)	combined	0.0307365
	Motor & Perceptual	conflict	0.213402											Full Model (random)	combined	0.0309054
	Motor & Perceptual	conflict	0.245498											Full Model (random)	self-motion	0.0307365
	Motor & Perceptual	conflict	0.270294											Full Model (random)	landmark	0.0308638
	Motor & Perceptual	conflict	0.20111											Full Model (random)	conflict	0.0308638
	Motor & Perceptual	conflict	0.21001											Full Model (random)	combined	0.0308638
	Motor & Perceptual	conflict	0.224141											Full Model (random)	self-motion	0.0308638
	Motor & Perceptual	landmark	0.026488											Full Model (random)	combined	0.0303017
	Full Model	conflict	0.179581											Full Model (random)	conflict	0.0303017
	Full Model	conflict	0.207806											Full Model (random)	combined	0.0311858
	Full Model	conflict	0.137714											Full Model (random)	conflict	0.0299453
	Full Model	conflict	0.196277											Full Model (random)	combined	0.0320167
	Full Model	conflict	0.191077											Full Model (random)	self-motion	0.0299453
	Full Model	conflict	0.152157											Full Model (random)	conflict	0.0319222
	Full Model	conflict	0.204744											Full Model (random)	self-motion	0.0291969
	Full Model	conflict	0.206729											Full Model (random)	conflict	0.0291969
	Full Model	combined	0.012866											Full Model (random)	self-motion	0.030566
	Full Model	conflict	0.187946											Full Model (random)	self-motion	0.0319482
	Full Model	combined	0.02039											Full Model (random)	combined	0.0291969
	Full Model	combined	0.022587											Full Model (random)	landmark	0.0291969
	Full Model	combined	0.02844											Full Model (random)	conflict	0.0319482
	Full Model	combined	0.023993											Full Model (random)	self-motion	0.0290416
	Full Model	combined	0.019868											Full Model (random)	landmark	0.0290416
	Full Model	combined	0.018445											Full Model (random)	combined	0.0319482
	Full Model	combined	0.027187											Full Model (random)	landmark	0.0319482
	Full Model	combined	0.028373											Full Model (random)	conflict	0.0320167
	Full Model	combined	0.02257											Full Model (random)	landmark	0.0320167
	Full Model	conflict	0.17771											Full Model (random)	self-motion	0.0320167
	Full Model	conflict	0.183474											Full Model (random)	combined	0.0290416
	Full Model	self-motion	0.058284											Full Model (random)	conflict	0.0290416
	Full Model	landmark	0.03314											Full Model (random)	landmark	0.0293394
	Full Model	landmark	0.065089											Full Model (random)	self-motion	0.0319222
	Full Model	self-motion	0.046834											Full Model (random)	landmark	0.0319222
	Full Model	self-motion	0.076575											Full Model (random)	conflict	0.0315501
	Full Model	self-motion	0.06795											Full Model (random)	combined	0.0295629
	Full Model	self-motion	0.066807											Full Model (random)	self-motion	0.0311858
	Full Model	self-motion	0.048328											Full Model (random)	conflict	0.0311858
	Full Model	self-motion	0.085339											Full Model (random)	landmark	0.0295629
	Full Model	self-motion	0.054474											Full Model (random)	conflict	0.0295629
	Full Model	self-motion	0.050957											Full Model (random)	combined	0.0315501
	Full Model	self-motion	0.062895											Full Model (random)	landmark	0.0315501
	Full Model	self-motion	0.087769											Full Model (random)	self-motion	0.0315501
	Full Model	landmark	0.037805											Full Model (random)	self-motion	0.0315691
	Full Model	landmark	0.044804											Full Model (random)	self-motion	0.0295629
	Full Model	landmark	0.040552											Full Model (random)	conflict	0.0315691
	Full Model	landmark	0.042061											Full Model (random)	conflict	0.0293394
	Full Model	landmark	0.033285											Full Model (random)	combined	0.0315691
	Full Model	landmark	0.02943											Full Model (random)	landmark	0.0315691
	Full Model	landmark	0.032264											Full Model (random)	combined	0.0293394
	Full Model	landmark	0.031344											Full Model (random)	self-motion	0.0293394
	Full Model	landmark	0.030097											Full Model (random)	combined	0.0527069
	Full Model	combined	0.027564											Full Model (random)	conflict	0.0336629
														Full Model (random)	combined	0.0327484
														Full Model (random)	self-motion	0.0379219
														Full Model (random)	landmark	0.0379219
														Full Model (random)	conflict	0.0379219
														Full Model (random)	landmark	0.0379827
														Full Model (random)	conflict	0.0379827
														Full Model (random)	combined	0.0379827
														Full Model (random)	self-motion	0.0379827
														Full Model (random)	landmark	0.0381513
														Full Model (random)	self-motion	0.0381513
														Full Model (random)	combined	0.0381513
														Full Model (random)	conflict	0.0381513
														Full Model (random)	conflict	0.0384877
														Full Model (random)	landmark	0.0384877
														Full Model (random)	combined	0.0384877
														Full Model (random)	self-motion	0.0384877
														Full Model (random)	combined	0.0385768
														Full Model (random)	conflict	0.0385768
														Full Model (random)	landmark	0.0385768
														Full Model (random)	self-motion	0.0385768
														Full Model (random)	landmark	0.0389025
														Full Model (random)	self-motion	0.0389025
														Full Model (random)	conflict	0.0389025
														Full Model (random)	combined	0.0389025
														Full Model (random)	landmark	0.0390957
														Full Model (random)	combined	0.0390957
														Full Model (random)	self-motion	0.0390957
														Full Model (random)	conflict	0.0390957
														Full Model (random)	combined	0.0400565
														Full Model (random)	combined	0.0379219
														Full Model (random)	self-motion	0.037365
														Full Model (random)	conflict	0.032835
														Full Model (random)	landmark	0.037365
														Full Model (random)	combined	0.0364132
														Full Model (random)	self-motion	0.0364249
														Full Model (random)	landmark	0.0364249
														Full Model (random)	combined	0.0364249
														Full Model (random)	conflict	0.0364249
														Full Model (random)	combined	0.0365413
														Full Model (random)	self-motion	0.0365413
														Full Model (random)	landmark	0.0365413
														Full Model (random)	conflict	0.0365413
														Full Model (random)	combined	0.0367389
														Full Model (random)	self-motion	0.0367389
														Full Model (random)	conflict	0.0367389
														Full Model (random)	landmark	0.0367389
														Full Model (random)	conflict	0.0369339
														Full Model (random)	self-motion	0.0369339
														Full Model (random)	landmark	0.0369339
														Full Model (random)	combined	0.0369339
														Full Model (random)	self-motion	0.0369379
														Full Model (random)	landmark	0.0369379
														Full Model (random)	conflict	0.0369379
														Full Model (random)	combined	0.0369379
														Full Model (random)	landmark	0.0369801
														Full Model (random)	conflict	0.0369801
														Full Model (random)	self-motion	0.0369801
														Full Model (random)	combined	0.0369801
														Full Model (random)	combined	0.037365
														Full Model (random)	conflict	0.037365
														Full Model (random)	landmark	0.0400565
														Full Model (random)	self-motion	0.0400565
														Full Model (random)	conflict	0.0400565
														Full Model (random)	landmark	0.0405743
														Full Model (random)	landmark	0.0440081
														Full Model (random)	conflict	0.0443325
														Full Model (random)	combined	0.0443325
														Full Model (random)	self-motion	0.0443325
														Full Model (random)	landmark	0.0443325
														Full Model (random)	combined	0.0445534
														Full Model (random)	self-motion	0.0445534
														Full Model (random)	landmark	0.0445534
														Full Model (random)	conflict	0.0445534
														Full Model (random)	combined	0.0451542
														Full Model (random)	self-motion	0.0451542
														Full Model (random)	landmark	0.0451542
														Full Model (random)	conflict	0.0451542
														Full Model (random)	landmark	0.0475462
														Full Model (random)	self-motion	0.0475462
														Full Model (random)	conflict	0.0475462
														Full Model (random)	combined	0.0475462
														Full Model (random)	combined	0.0488977
														Full Model (random)	conflict	0.0488977
														Full Model (random)	landmark	0.0488977
														Full Model (random)	self-motion	0.0488977
														Full Model (random)	landmark	0.0520241
														Full Model (random)	combined	0.0520241
														Full Model (random)	conflict	0.0520241
														Full Model (random)	self-motion	0.0520241
														Full Model (random)	self-motion	0.0527069
														Full Model (random)	landmark	0.0527069
														Full Model (random)	self-motion	0.0440081
														Full Model (random)	conflict	0.0440081
														Full Model (random)	combined	0.0440081
														Full Model (random)	landmark	0.0423017
														Full Model (random)	combined	0.0405743
														Full Model (random)	self-motion	0.0405743
														Full Model (random)	conflict	0.0405743
														Full Model (random)	combined	0.0412609
														Full Model (random)	landmark	0.0412609
														Full Model (random)	conflict	0.0412609
														Full Model (random)	self-motion	0.0412609
														Full Model (random)	combined	0.0416949
														Full Model (random)	landmark	0.0416949
														Full Model (random)	self-motion	0.0416949
														Full Model (random)	conflict	0.0416949
														Full Model (random)	conflict	0.0423017
														Full Model (random)	self-motion	0.0423017
														Full Model (random)	conflict	0.0439414
														Full Model (random)	combined	0.0423017
														Full Model (random)	conflict	0.0425753
														Full Model (random)	combined	0.0425753
														Full Model (random)	landmark	0.0425753
														Full Model (random)	self-motion	0.0425753
														Full Model (random)	combined	0.043104
														Full Model (random)	self-motion	0.043104
														Full Model (random)	conflict	0.043104
														Full Model (random)	landmark	0.043104
														Full Model (random)	landmark	0.0439414
														Full Model (random)	self-motion	0.0439414
														Full Model (random)	combined	0.0439414
														Full Model (random)	self-motion	0.0364132
														Full Model (random)	conflict	0.0364132
														Full Model (random)	landmark	0.0364132
														Full Model (random)	landmark	0.0341659
														Full Model (random)	conflict	0.0335901
														Full Model (random)	landmark	0.0336629
														Full Model (random)	conflict	0.0527069
														Full Model (random)	self-motion	0.0336629
														Full Model (random)	combined	0.0336629
														Full Model (random)	combined	0.0338654
														Full Model (random)	conflict	0.0338654
														Full Model (random)	landmark	0.0338654
														Full Model (random)	self-motion	0.0338654
														Full Model (random)	self-motion	0.0339348
														Full Model (random)	landmark	0.0339348
														Full Model (random)	conflict	0.0339348
														Full Model (random)	combined	0.0339348
														Full Model (random)	self-motion	0.0340175
														Full Model (random)	conflict	0.0340175
														Full Model (random)	combined	0.0340175
														Full Model (random)	landmark	0.0340175
														Full Model (random)	self-motion	0.0341048
														Full Model (random)	landmark	0.0341048
														Full Model (random)	combined	0.0341048
														Full Model (random)	conflict	0.0341048
														Full Model (random)	conflict	0.0341513
														Full Model (random)	self-motion	0.0341513
														Full Model (random)	landmark	0.0341513
														Full Model (random)	combined	0.0341513
														Full Model (random)	combined	0.0341659
														Full Model (random)	self-motion	0.0341659
														Full Model (random)	landmark	0.0335901
														Full Model (random)	combined	0.0335901
														Full Model (random)	self-motion	0.0335901
														Full Model (random)	landmark	0.0331085
														Full Model (random)	combined	0.032835
														Full Model (random)	landmark	0.032835
														Full Model (random)	self-motion	0.032835
														Full Model (random)	combined	0.0328885
														Full Model (random)	conflict	0.0328885
														Full Model (random)	self-motion	0.0328885
														Full Model (random)	landmark	0.0328885
														Full Model (random)	conflict	0.0330147
														Full Model (random)	combined	0.0330147
														Full Model (random)	landmark	0.0330147
														Full Model (random)	self-motion	0.0330147
														Full Model (random)	conflict	0.0331085
														Full Model (random)	self-motion	0.0331085
														Full Model (random)	landmark	0.0335536
														Full Model (random)	combined	0.0331085
														Full Model (random)	conflict	0.0333316
														Full Model (random)	self-motion	0.0333316
														Full Model (random)	combined	0.0333316
														Full Model (random)	landmark	0.0333316
														Full Model (random)	combined	0.0335251
														Full Model (random)	landmark	0.0335251
														Full Model (random)	conflict	0.0335251
														Full Model (random)	self-motion	0.0335251
														Full Model (random)	self-motion	0.0335536
														Full Model (random)	combined	0.0335536
														Full Model (random)	conflict	0.0335536
														Full Model (random)	conflict	0.0341659
														Full Model (random)	conflict	0.0343072
														Full Model (random)	conflict	0.0359845
														Full Model (random)	landmark	0.0343072
														Full Model (random)	landmark	0.0354943
														Full Model (random)	combined	0.0354943
														Full Model (random)	self-motion	0.0354943
														Full Model (random)	conflict	0.0354943
														Full Model (random)	conflict	0.0355327
														Full Model (random)	self-motion	0.0355327
														Full Model (random)	combined	0.0355327
														Full Model (random)	landmark	0.0355327
														Full Model (random)	conflict	0.0356144
														Full Model (random)	self-motion	0.0356144
														Full Model (random)	combined	0.0356144
														Full Model (random)	landmark	0.0356144
														Full Model (random)	self-motion	0.0356733
														Full Model (random)	landmark	0.0356733
														Full Model (random)	combined	0.0356733
														Full Model (random)	conflict	0.0356733
														Full Model (random)	self-motion	0.0357224
														Full Model (random)	conflict	0.0357224
														Full Model (random)	combined	0.0357224
														Full Model (random)	landmark	0.0357224
														Full Model (random)	combined	0.0359307
														Full Model (random)	self-motion	0.0359307
														Full Model (random)	conflict	0.0359307
														Full Model (random)	landmark	0.0359307
														Full Model (random)	landmark	0.0359845
														Full Model (random)	combined	0.0359845
														Full Model (random)	self-motion	0.0359845
														Full Model (random)	self-motion	0.0353943
														Full Model (random)	combined	0.0353943
														Full Model (random)	conflict	0.0353943
														Full Model (random)	combined	0.0345102
														Full Model (random)	self-motion	0.0343072
														Full Model (random)	combined	0.0343072
														Full Model (random)	conflict	0.0343669
														Full Model (random)	combined	0.0343669
														Full Model (random)	landmark	0.0343669
														Full Model (random)	self-motion	0.0343669
														Full Model (random)	combined	0.0344699
														Full Model (random)	self-motion	0.0344699
														Full Model (random)	conflict	0.0344699
														Full Model (random)	landmark	0.0344699
														Full Model (random)	conflict	0.0345102
														Full Model (random)	self-motion	0.0345102
														Full Model (random)	landmark	0.0345102
														Full Model (random)	landmark	0.0353943
														Full Model (random)	conflict	0.0345549
														Full Model (random)	landmark	0.0345549
														Full Model (random)	self-motion	0.0345549
														Full Model (random)	combined	0.0345549
														Full Model (random)	landmark	0.0348079
														Full Model (random)	conflict	0.0348079
														Full Model (random)	combined	0.0348079
														Full Model (random)	self-motion	0.0348079
														Full Model (random)	landmark	0.0350275
														Full Model (random)	self-motion	0.0350275
														Full Model (random)	conflict	0.0350275
														Full Model (random)	combined	0.0350275
														Full Model (random)	landmark	0.0234503

## Sheet: sFig11
sFig11a				sFig11b								sFig11c
	type	condition	energy distance									DATA	type	condition	energy distance
	Full Model (selected)	combined	0.0225646										Zero Model	self-motion	0.296047
	Full Model (selected)	landmark	0.0325023		Dep. Variable:	energy_distance	No. Observations:	3576					Zero Model	self-motion	0.296177
	Full Model (selected)	self-motion	0.0651694		Model:	GLM	Df Residuals:	3566					Zero Model	self-motion	0.295965
	Full Model (selected)	landmark	0.022582		Model Family:	Gaussian	Df Model:	9					Zero Model	self-motion	0.296052
	Full Model (selected)	self-motion	0.0607212		Link Function:	identity	Scale:	0.017313					Zero Model	self-motion	0.295829
	Full Model (selected)	combined	0.0228193		Method:	IRLS	Log-Likelihood:	2183.5					Zero Model	self-motion	0.296351
	Full Model (selected)	conflict	0.0334192		Date:		Deviance:	61739					Zero Model	self-motion	0.296057
	Full Model (selected)	combined	0.0158241		Time:		Pearson chi2:	61.7					Zero Model	self-motion	0.295852
	Full Model (selected)	conflict	0.0376493		No. Iterations:	3	Pseudo R-squ. (CS):	0.5761					Zero Model	self-motion	0.296092
	Full Model (selected)	landmark	0.0153713		Covariance Type:	nonrobust							Zero Model	self-motion	0.296193
	Full Model (selected)	self-motion	0.0469954										Zero Model	self-motion	0.296395
	Full Model (selected)	combined	0.0198037										Zero Model	self-motion	0.295981
	Full Model (selected)	conflict	0.039339										Zero Model	self-motion	0.296034
	Full Model (selected)	conflict	0.0417586			coef	std err	z	P>|z|	[0.025	0.975]		Zero Model	self-motion	0.295931
	Full Model (selected)	landmark	0.0103452		intercept	-0.2252	0.011	-19841	0.000	-0.247	-0.203		Zero Model	self-motion	0.296174
	Full Model (selected)	self-motion	0.0424997		obs_distance_min	-0.0916	0.008	-12059	0.000	-0.107	-0.077		Zero Model	self-motion	0.295671
	Full Model (selected)	landmark	0.0239606		obs_distance_max	0.0795	0.008	9626	0.000	0.063	0.096		Zero Model	self-motion	0.296045
	Full Model (selected)	combined	0.0188505		obs_bearing_min	0.1660	0.008	21898	0.000	0.151	0.181		Zero Model	self-motion	0.295244
	Full Model (selected)	landmark	0.0209183		obs_bearing_max	0.1947	0.009	22774	0.000	0.178	0.211		Zero Model	self-motion	0.295752
	Full Model (selected)	conflict	0.0533659		motion_linear-linear	0.0319	0.008	4173	0.000	0.017	0.047		Zero Model	self-motion	0.296061
	Full Model (selected)	self-motion	0.0632631		motion_linear_angular	-0.0072	0.008	-0.935	0.350	-0.022	0.008		Zero Model	self-motion	0.295963
	Full Model (selected)	self-motion	0.0676378		motion_angular-linear	0.0123	0.008	1580	0.114	-0.003	0.028		Zero Model	self-motion	0.2961
	Full Model (selected)	combined	0.0128387		motion_angular-angular	0.2323	0.007	31083	0.000	0.218	0.247		Zero Model	self-motion	0.295819
	Full Model (selected)	self-motion	0.0430936		representation	0.1925	0.008	25355	0.000	0.178	0.20		Zero Model	self-motion	0.296134
	Full Model (selected)	conflict	0.048386										Zero Model	self-motion	0.295982
	Full Model (selected)	combined	0.0153553										Zero Model	self-motion	0.296148
	Full Model (selected)	landmark	0.0284478										Zero Model	self-motion	0.296183
	Full Model (selected)	landmark	0.0183858										Zero Model	self-motion	0.295837
	Full Model (selected)	self-motion	0.0253597										Zero Model	self-motion	0.296428
	Full Model (selected)	self-motion	0.0735579										Zero Model	self-motion	0.295857
	Full Model (selected)	landmark	0.0318593										Zero Model	self-motion	0.296428
	Full Model (selected)	combined	0.0130452										Zero Model	self-motion	0.296053
	Full Model (selected)	conflict	0.0381343										Zero Model	self-motion	0.296497
	Full Model (selected)	conflict	0.0287189										Zero Model	self-motion	0.296136
	Full Model (selected)	landmark	0.0174247										Zero Model	self-motion	0.296718
	Full Model (selected)	conflict	0.0377748										Zero Model	self-motion	0.295796
	Full Model (selected)	combined	0.0140375										Zero Model	self-motion	0.296025
	Full Model (selected)	conflict	0.0361158										Zero Model	self-motion	0.295703
	Full Model (selected)	self-motion	0.0467285										Zero Model	self-motion	0.295703
	Full Model (selected)	landmark	0.0136635										Zero Model	self-motion	0.296088
	Full Model (selected)	combined	0.0200389										Zero Model	self-motion	0.296469
	Full Model (selected)	self-motion	0.0488263										Zero Model	self-motion	0.296094
	Full Model (selected)	landmark	0.0193994										Zero Model	self-motion	0.295882
	Full Model (selected)	landmark	0.0118756										Zero Model	self-motion	0.296355
	Full Model (selected)	self-motion	0.0250967										Zero Model	self-motion	0.29604
	Full Model (selected)	combined	0.0130328										Zero Model	self-motion	0.2963
	Full Model (selected)	landmark	0.0331775										Zero Model	self-motion	0.296067
	Full Model (selected)	self-motion	0.0364524										Zero Model	self-motion	0.296236
	Full Model (selected)	combined	0.0150778										Zero Model	self-motion	0.296149
	Full Model (selected)	conflict	0.0566941										Zero Model	self-motion	0.296315
	Full Model (selected)	conflict	0.0425314										Zero Model	landmark	0.234151
	Full Model (selected)	self-motion	0.0637224										Zero Model	landmark	0.234469
	Full Model (selected)	combined	0.0177659										Zero Model	landmark	0.234354
	Full Model (selected)	landmark	0.0260675										Zero Model	landmark	0.233901
	Full Model (selected)	landmark	0.0161365										Zero Model	landmark	0.234147
	Full Model (selected)	conflict	0.0318328										Zero Model	landmark	0.233481
	Full Model (selected)	self-motion	0.0659996										Zero Model	landmark	0.232175
	Full Model (selected)	conflict	0.0303815										Zero Model	landmark	0.23419
	Full Model (selected)	combined	0.0216939										Zero Model	landmark	0.232854
	Full Model (selected)	self-motion	0.0307952										Zero Model	landmark	0.233554
	Full Model (selected)	combined	0.0227691										Zero Model	landmark	0.233776
	Full Model (selected)	landmark	0.0157223										Zero Model	landmark	0.234594
	Full Model (selected)	conflict	0.0336923										Zero Model	landmark	0.235434
	Full Model (selected)	conflict	0.0478114										Zero Model	landmark	0.234405
	Full Model (selected)	combined	0.0152313										Zero Model	landmark	0.234323
	Full Model (selected)	self-motion	0.0595893										Zero Model	landmark	0.233007
	Full Model (selected)	conflict	0.025823										Zero Model	landmark	0.234265
	Full Model (selected)	landmark	0.0179155										Zero Model	landmark	0.233607
	Full Model (selected)	landmark	0.0188778										Zero Model	landmark	0.234814
	Full Model (selected)	self-motion	0.0531602										Zero Model	landmark	0.232944
	Full Model (selected)	combined	0.0122354										Zero Model	landmark	0.234972
	Full Model (selected)	combined	0.0178638										Zero Model	landmark	0.233162
	Full Model (selected)	self-motion	0.0860777										Zero Model	landmark	0.232633
	Full Model (selected)	conflict	0.0334104										Zero Model	landmark	0.234529
	Full Model (selected)	self-motion	0.06691										Zero Model	landmark	0.234226
	Full Model (selected)	landmark	0.0164798										Zero Model	landmark	0.232953
	Full Model (selected)	conflict	0.0353837										Zero Model	landmark	0.233612
	Full Model (selected)	landmark	0.0142653										Zero Model	landmark	0.232974
	Full Model (selected)	conflict	0.0301689										Zero Model	landmark	0.234665
	Full Model (selected)	combined	0.0107583										Zero Model	landmark	0.2347
	Full Model (selected)	self-motion	0.04881										Zero Model	landmark	0.233705
	Full Model (selected)	combined	0.00908538										Zero Model	landmark	0.233818
	Full Model (selected)	landmark	0.0228896										Zero Model	landmark	0.233883
	Full Model (selected)	self-motion	0.0554025										Zero Model	landmark	0.23442
	Full Model (selected)	conflict	0.0149427										Zero Model	landmark	0.234712
	Full Model (selected)	landmark	0.0127144										Zero Model	landmark	0.235973
	Full Model (selected)	combined	0.0147147										Zero Model	landmark	0.233238
	Full Model (selected)	conflict	0.0304792										Zero Model	landmark	0.232488
	Full Model (selected)	landmark	0.0127157										Zero Model	landmark	0.234837
	Full Model (selected)	combined	0.0159429										Zero Model	landmark	0.233101
	Full Model (selected)	self-motion	0.0584007										Zero Model	landmark	0.233075
	Full Model (selected)	self-motion	0.128792										Zero Model	landmark	0.231398
	Full Model (selected)	combined	0.0217763										Zero Model	landmark	0.231096
	Full Model (selected)	landmark	0.0263185										Zero Model	landmark	0.234844
	Full Model (selected)	conflict	0.0272377										Zero Model	landmark	0.23461
	Full Model (selected)	combined	0.0137603										Zero Model	landmark	0.235116
	Full Model (selected)	conflict	0.0434229										Zero Model	landmark	0.234036
	Full Model (selected)	conflict	0.0257721										Zero Model	landmark	0.232843
	Full Model (selected)	conflict	0.0393865										Zero Model	landmark	0.235072
	Full Model (selected)	self-motion	0.0526796										Zero Model	landmark	0.232778
	Full Model (selected)	self-motion	0.0418813										Zero Model	conflict	0.313143
	Full Model (selected)	combined	0.0320983										Zero Model	conflict	0.312104
	Full Model (selected)	landmark	0.0116528										Zero Model	conflict	0.307742
	Full Model (selected)	combined	0.0192696										Zero Model	conflict	0.300594
	Full Model (selected)	combined	0.0203893										Zero Model	conflict	0.312563
	Full Model (selected)	conflict	0.0426877										Zero Model	conflict	0.321929
	Full Model (selected)	conflict	0.0290861										Zero Model	conflict	0.303223
	Full Model (selected)	self-motion	0.0651211										Zero Model	conflict	0.311967
	Full Model (selected)	combined	0.0202539										Zero Model	conflict	0.304658
	Full Model (selected)	landmark	0.0159792										Zero Model	conflict	0.319329
	Full Model (selected)	conflict	0.041546										Zero Model	conflict	0.334198
	Full Model (selected)	self-motion	0.06953										Zero Model	conflict	0.322759
	Full Model (selected)	landmark	0.0355504										Zero Model	conflict	0.355109
	Full Model (selected)	combined	0.0238483										Zero Model	conflict	0.313735
	Full Model (selected)	combined	0.0104715										Zero Model	conflict	0.355238
	Full Model (selected)	conflict	0.0394597										Zero Model	conflict	0.322643
	Full Model (selected)	landmark	0.0247211										Zero Model	conflict	0.311581
	Full Model (selected)	self-motion	0.034103										Zero Model	conflict	0.317451
	Full Model (selected)	conflict	0.0485876										Zero Model	conflict	0.308484
	Full Model (selected)	self-motion	0.0327718										Zero Model	conflict	0.306745
	Full Model (selected)	landmark	0.0254794										Zero Model	conflict	0.333453
	Full Model (selected)	combined	0.0153731										Zero Model	conflict	0.309601
	Full Model (selected)	self-motion	0.0591596										Zero Model	conflict	0.324442
	Full Model (selected)	landmark	0.0224894										Zero Model	conflict	0.320935
	Full Model (selected)	self-motion	0.0651194										Zero Model	conflict	0.335791
	Full Model (selected)	landmark	0.0185786										Zero Model	conflict	0.311202
	Full Model (selected)	landmark	0.0223293										Zero Model	conflict	0.314592
	Full Model (selected)	combined	0.0140701										Zero Model	conflict	0.299788
	Full Model (selected)	conflict	0.030757										Zero Model	conflict	0.325347
	Full Model (selected)	landmark	0.0283703										Zero Model	conflict	0.308629
	Full Model (selected)	self-motion	0.0494944										Zero Model	conflict	0.303595
	Full Model (selected)	combined	0.016685										Zero Model	conflict	0.313514
	Full Model (selected)	conflict	0.0229381										Zero Model	conflict	0.317758
	Full Model (selected)	landmark	0.0265276										Zero Model	conflict	0.329376
	Full Model (selected)	self-motion	0.0458357										Zero Model	conflict	0.336247
	Full Model (selected)	conflict	0.0468455										Zero Model	conflict	0.316933
	Full Model (selected)	conflict	0.050856										Zero Model	conflict	0.324312
	Full Model (selected)	combined	0.0208927										Zero Model	conflict	0.332492
	Full Model (selected)	landmark	0.0181945										Zero Model	conflict	0.330179
	Full Model (selected)	combined	0.0385822										Zero Model	conflict	0.314328
	Full Model (selected)	landmark	0.0185422										Zero Model	conflict	0.324943
	Full Model (selected)	self-motion	0.0360528										Zero Model	conflict	0.337907
	Full Model (selected)	self-motion	0.088155										Zero Model	conflict	0.311423
	Full Model (selected)	landmark	0.0198146										Zero Model	conflict	0.316367
	Full Model (selected)	combined	0.0101701										Zero Model	conflict	0.314916
	Full Model (selected)	self-motion	0.0490034										Zero Model	conflict	0.31095
	Full Model (selected)	conflict	0.0322893										Zero Model	conflict	0.30447
	Full Model (selected)	combined	0.0225557										Zero Model	conflict	0.32187
	Full Model (selected)	conflict	0.0331921										Zero Model	conflict	0.337605
	Full Model (selected)	landmark	0.0207687										Zero Model	conflict	0.299953
	Full Model (selected)	combined	0.0174233										Zero Model	combined	0.157625
	Full Model (selected)	conflict	0.036929										Zero Model	combined	0.157723
	Full Model (selected)	self-motion	0.0735641										Zero Model	combined	0.157487
	Full Model (selected)	combined	0.0203576										Zero Model	combined	0.157575
	Full Model (selected)	landmark	0.0260684										Zero Model	combined	0.157511
	Full Model (selected)	self-motion	0.0714995										Zero Model	combined	0.157698
	Full Model (selected)	landmark	0.0271845										Zero Model	combined	0.157413
	Full Model (selected)	conflict	0.0297043										Zero Model	combined	0.157485
	Full Model (selected)	self-motion	0.0862925										Zero Model	combined	0.157729
	Full Model (selected)	combined	0.0179635										Zero Model	combined	0.157888
	Full Model (selected)	conflict	0.0523819										Zero Model	combined	0.157022
	Full Model (selected)	self-motion	0.0288										Zero Model	combined	0.158144
	Full Model (selected)	landmark	0.0189794										Zero Model	combined	0.157478
	Full Model (selected)	combined	0.0162423										Zero Model	combined	0.157434
	Full Model (selected)	self-motion	0.05917										Zero Model	combined	0.157539
	Full Model (selected)	landmark	0.0338376										Zero Model	combined	0.15741
	Full Model (selected)	conflict	0.0592073										Zero Model	combined	0.157402
	Full Model (selected)	landmark	0.0197664										Zero Model	combined	0.157442
	Full Model (selected)	combined	0.0200487										Zero Model	combined	0.157389
	Full Model (selected)	combined	0.0145669										Zero Model	combined	0.157163
	Full Model (selected)	self-motion	0.0299224										Zero Model	combined	0.157416
	Full Model (selected)	conflict	0.0336041										Zero Model	combined	0.157839
	Full Model (selected)	combined	0.0172743										Zero Model	combined	0.156963
	Full Model (selected)	combined	0.0161324										Zero Model	combined	0.157223
	Full Model (selected)	landmark	0.024124										Zero Model	combined	0.157633
	Full Model (selected)	self-motion	0.0394588										Zero Model	combined	0.157448
	Full Model (selected)	conflict	0.047193										Zero Model	combined	0.157496
	Full Model (selected)	conflict	0.0332861										Zero Model	combined	0.157656
	Full Model (selected)	landmark	0.0210065										Zero Model	combined	0.157356
	Full Model (selected)	combined	0.0154359										Zero Model	combined	0.156634
	Full Model (selected)	conflict	0.0622503										Zero Model	combined	0.156836
	Full Model (selected)	combined	0.0215048										Zero Model	combined	0.157286
	Full Model (selected)	landmark	0.0112706										Zero Model	combined	0.157461
	Full Model (selected)	landmark	0.0128665										Zero Model	combined	0.157614
	Full Model (selected)	self-motion	0.0794369										Zero Model	combined	0.157178
	Full Model (selected)	landmark	0.0313895										Zero Model	combined	0.156859
	Full Model (selected)	self-motion	0.0606518										Zero Model	combined	0.157489
	Full Model (selected)	combined	0.0194645										Zero Model	combined	0.157335
	Full Model (selected)	combined	0.0141329										Zero Model	combined	0.157168
	Full Model (selected)	self-motion	0.0659421										Zero Model	combined	0.157526
	Full Model (selected)	combined	0.00517611										Zero Model	combined	0.157249
	Full Model (selected)	landmark	0.0239879										Zero Model	combined	0.157418
	Full Model (selected)	self-motion	0.0668313										Zero Model	combined	0.157425
	Full Model (selected)	conflict	0.0538623										Zero Model	combined	0.15813
	Full Model (selected)	conflict	0.0403754										Zero Model	combined	0.157889
	Full Model (selected)	self-motion	0.052755										Zero Model	combined	0.157181
	Full Model (selected)	self-motion	0.0394307										Zero Model	combined	0.157372
	Full Model (selected)	conflict	0.0517354										Zero Model	combined	0.157264
	Full Model (selected)	landmark	0.0218194										Zero Model	combined	0.157557
	Full Model (selected)	conflict	0.0291723										Zero Model	combined	0.157799
	Full Model (selected)	conflict	0.0494726										Motor	self-motion	0.0392167
	Full Model (selected)	conflict	0.0471078										Motor	self-motion	0.212209
	Full Model (selected)	self-motion	0.114773										Motor	self-motion	0.161722
	Full Model (selected)	combined	0.0218214										Motor	self-motion	0.09365
	Full Model (random)	conflict	0.0289344										Motor	self-motion	0.0523465
	Full Model (random)	combined	0.0185742										Motor	self-motion	0.200835
	Full Model (random)	self-motion	0.340455										Motor	self-motion	0.184006
	Full Model (random)	conflict	0.0718177										Motor	self-motion	0.0934184
	Full Model (random)	self-motion	0.194896										Motor	self-motion	0.296926
	Full Model (random)	landmark	0.0214932										Motor	self-motion	0.116147
	Full Model (random)	self-motion	0.0885141										Motor	self-motion	0.0857434
	Full Model (random)	landmark	0.114768										Motor	self-motion	0.165725
	Full Model (random)	conflict	0.0573494										Motor	self-motion	0.0596326
	Full Model (random)	landmark	0.0292248										Motor	self-motion	0.0861739
	Full Model (random)	conflict	0.073592										Motor	self-motion	0.0824583
	Full Model (random)	landmark	0.024495										Motor	self-motion	0.0556013
	Full Model (random)	landmark	0.0214078										Motor	self-motion	0.132957
	Full Model (random)	combined	0.0239471										Motor	self-motion	0.172661
	Full Model (random)	self-motion	0.362041										Motor	self-motion	0.0610354
	Full Model (random)	conflict	0.020022										Motor	self-motion	0.113603
	Full Model (random)	combined	0.03487										Motor	self-motion	0.113465
	Full Model (random)	combined	0.0869679										Motor	self-motion	0.0815086
	Full Model (random)	conflict	0.143942										Motor	self-motion	0.189664
	Full Model (random)	conflict	0.0498529										Motor	self-motion	0.0351873
	Full Model (random)	landmark	0.0638104										Motor	self-motion	0.108665
	Full Model (random)	self-motion	0.192461										Motor	self-motion	0.0523729
	Full Model (random)	conflict	0.0691607										Motor	self-motion	0.077259
	Full Model (random)	combined	0.0197586										Motor	self-motion	0.0756594
	Full Model (random)	landmark	0.0508121										Motor	self-motion	0.0685556
	Full Model (random)	landmark	0.0112314										Motor	self-motion	0.141375
	Full Model (random)	landmark	0.101533										Motor	self-motion	0.0914934
	Full Model (random)	self-motion	0.293493										Motor	self-motion	0.221338
	Full Model (random)	landmark	0.0890595										Motor	self-motion	0.0681101
	Full Model (random)	self-motion	0.196317										Motor	self-motion	0.154901
	Full Model (random)	combined	0.0531577										Motor	self-motion	0.132063
	Full Model (random)	landmark	0.0743912										Motor	self-motion	0.218467
	Full Model (random)	combined	0.0161075										Motor	self-motion	0.322423
	Full Model (random)	self-motion	0.3125										Motor	self-motion	0.0749448
	Full Model (random)	self-motion	0.10558										Motor	self-motion	0.0863368
	Full Model (random)	landmark	0.130203										Motor	self-motion	0.0428984
	Full Model (random)	conflict	0.121303										Motor	self-motion	0.11057
	Full Model (random)	conflict	0.0315086										Motor	self-motion	0.101192
	Full Model (random)	self-motion	0.10048										Motor	self-motion	0.0709306
	Full Model (random)	combined	0.201384										Motor	self-motion	0.14889
	Full Model (random)	self-motion	0.262152										Motor	self-motion	0.192558
	Full Model (random)	conflict	0.177976										Motor	self-motion	0.108549
	Full Model (random)	landmark	0.0902724										Motor	self-motion	0.0580247
	Full Model (random)	combined	0.0110667										Motor	self-motion	0.230187
	Full Model (random)	self-motion	0.114905										Motor	self-motion	0.0774517
	Full Model (random)	conflict	0.0357035										Motor	self-motion	0.0756088
	Full Model (random)	landmark	0.0486933										Motor	landmark	0.194617
	Full Model (random)	combined	0.0493149										Motor	landmark	0.189971
	Full Model (random)	combined	0.104759										Motor	landmark	0.18519
	Full Model (random)	self-motion	0.150503										Motor	landmark	0.186954
	Full Model (random)	self-motion	0.143118										Motor	landmark	0.188862
	Full Model (random)	combined	0.0662262										Motor	landmark	0.19346
	Full Model (random)	conflict	0.0735199										Motor	landmark	0.182204
	Full Model (random)	conflict	0.108717										Motor	landmark	0.181213
	Full Model (random)	combined	0.15142										Motor	landmark	0.180983
	Full Model (random)	landmark	0.0596546										Motor	landmark	0.201178
	Full Model (random)	conflict	0.129822										Motor	landmark	0.188263
	Full Model (random)	self-motion	0.233825										Motor	landmark	0.195613
	Full Model (random)	combined	0.0869086										Motor	landmark	0.184557
	Full Model (random)	combined	0.0300598										Motor	landmark	0.182085
	Full Model (random)	combined	0.225835										Motor	landmark	0.190711
	Full Model (random)	landmark	0.143281										Motor	landmark	0.17358
	Full Model (random)	conflict	0.0655873										Motor	landmark	0.190511
	Full Model (random)	landmark	0.0903149										Motor	landmark	0.19139
	Full Model (random)	landmark	0.0677121										Motor	landmark	0.192306
	Full Model (random)	combined	0.114626										Motor	landmark	0.190902
	Full Model (random)	self-motion	0.34132										Motor	landmark	0.197837
	Full Model (random)	conflict	0.0185964										Motor	landmark	0.182538
	Full Model (random)	self-motion	0.315277										Motor	landmark	0.183225
	Full Model (random)	landmark	0.0250505										Motor	landmark	0.182179
	Full Model (random)	self-motion	0.186314										Motor	landmark	0.183176
	Full Model (random)	conflict	0.0392763										Motor	landmark	0.17923
	Full Model (random)	combined	0.0686434										Motor	landmark	0.170939
	Full Model (random)	landmark	0.126787										Motor	landmark	0.193691
	Full Model (random)	conflict	0.126521										Motor	landmark	0.193432
	Full Model (random)	conflict	0.0650697										Motor	landmark	0.190408
	Full Model (random)	conflict	0.0419631										Motor	landmark	0.190422
	Full Model (random)	self-motion	0.106515										Motor	landmark	0.189066
	Full Model (random)	combined	0.0178132										Motor	landmark	0.194624
	Full Model (random)	combined	0.0508754										Motor	landmark	0.193129
	Full Model (random)	self-motion	0.32957										Motor	landmark	0.192894
	Full Model (random)	combined	0.0110892										Motor	landmark	0.18638
	Full Model (random)	combined	0.146442										Motor	landmark	0.194852
	Full Model (random)	combined	0.125635										Motor	landmark	0.195003
	Full Model (random)	self-motion	0.289518										Motor	landmark	0.191924
	Full Model (random)	self-motion	0.115928										Motor	landmark	0.188809
	Full Model (random)	conflict	0.0972731										Motor	landmark	0.188194
	Full Model (random)	combined	0.0841331										Motor	landmark	0.191979
	Full Model (random)	landmark	0.0706036										Motor	landmark	0.18381
	Full Model (random)	self-motion	0.15621										Motor	landmark	0.173841
	Full Model (random)	conflict	0.112581										Motor	landmark	0.19608
	Full Model (random)	landmark	0.0754532										Motor	landmark	0.175467
	Full Model (random)	combined	0.123967										Motor	landmark	0.186675
	Full Model (random)	self-motion	0.125804										Motor	landmark	0.185654
	Full Model (random)	conflict	0.130962										Motor	landmark	0.19841
	Full Model (random)	landmark	0.0312866										Motor	landmark	0.189509
	Full Model (random)	combined	0.0428035										Motor	conflict	0.161966
	Full Model (random)	conflict	0.0496933										Motor	conflict	0.169381
	Full Model (random)	self-motion	0.298601										Motor	conflict	0.171511
	Full Model (random)	combined	0.0273597										Motor	conflict	0.174951
	Full Model (random)	landmark	0.0487173										Motor	conflict	0.171659
	Full Model (random)	landmark	0.0415062										Motor	conflict	0.175459
	Full Model (random)	combined	0.0437382										Motor	conflict	0.164711
	Full Model (random)	combined	0.0991689										Motor	conflict	0.176516
	Full Model (random)	conflict	0.0934074										Motor	conflict	0.164254
	Full Model (random)	landmark	0.0818689										Motor	conflict	0.171613
	Full Model (random)	conflict	0.129332										Motor	conflict	0.16145
	Full Model (random)	conflict	0.0850635										Motor	conflict	0.162389
	Full Model (random)	conflict	0.0474104										Motor	conflict	0.170132
	Full Model (random)	combined	0.0762172										Motor	conflict	0.163446
	Full Model (random)	combined	0.102684										Motor	conflict	0.157165
	Full Model (random)	self-motion	0.247186										Motor	conflict	0.157095
	Full Model (random)	self-motion	0.16726										Motor	conflict	0.183537
	Full Model (random)	landmark	0.109321										Motor	conflict	0.16683
	Full Model (random)	conflict	0.0522022										Motor	conflict	0.172386
	Full Model (random)	landmark	0.0471529										Motor	conflict	0.171723
	Full Model (random)	combined	0.0493731										Motor	conflict	0.166595
	Full Model (random)	self-motion	0.221969										Motor	conflict	0.163105
	Full Model (random)	self-motion	0.120207										Motor	conflict	0.184284
	Full Model (random)	self-motion	0.31592										Motor	conflict	0.166888
	Full Model (random)	self-motion	0.340976										Motor	conflict	0.175548
	Full Model (random)	conflict	0.113108										Motor	conflict	0.183413
	Full Model (random)	landmark	0.298322										Motor	conflict	0.1603
	Full Model (random)	self-motion	0.183945										Motor	conflict	0.175134
	Full Model (random)	conflict	0.0735451										Motor	conflict	0.173375
	Full Model (random)	combined	0.0381595										Motor	conflict	0.161036
	Full Model (random)	landmark	0.0533028										Motor	conflict	0.174804
	Full Model (random)	self-motion	0.28379										Motor	conflict	0.176183
	Full Model (random)	landmark	0.0723416										Motor	conflict	0.177751
	Full Model (random)	landmark	0.0355213										Motor	conflict	0.166801
	Full Model (random)	combined	0.237084										Motor	conflict	0.173998
	Full Model (random)	conflict	0.106978										Motor	conflict	0.170178
	Full Model (random)	combined	0.147685										Motor	conflict	0.163673
	Full Model (random)	combined	0.0258288										Motor	conflict	0.173814
	Full Model (random)	landmark	0.0253921										Motor	conflict	0.167859
	Full Model (random)	self-motion	0.0869329										Motor	conflict	0.170614
	Full Model (random)	conflict	0.043193										Motor	conflict	0.166318
	Full Model (random)	landmark	0.0228201										Motor	conflict	0.171747
	Full Model (random)	combined	1.08189										Motor	conflict	0.178129
	Full Model (random)	conflict	0.060663										Motor	conflict	0.173735
	Full Model (random)	self-motion	0.247541										Motor	conflict	0.177063
	Full Model (random)	self-motion	0.23544										Motor	conflict	0.180719
	Full Model (random)	combined	0.0441406										Motor	conflict	0.156907
	Full Model (random)	conflict	0.0445058										Motor	conflict	0.161627
	Full Model (random)	landmark	0.0303847										Motor	conflict	0.164375
	Full Model (random)	conflict	0.0755321										Motor	conflict	0.173066
	Full Model (random)	landmark	0.124206										Motor	combined	0.142323
	Full Model (random)	combined	0.118316										Motor	combined	0.127132
	Full Model (random)	self-motion	0.266915										Motor	combined	0.132901
	Full Model (random)	conflict	0.0353143										Motor	combined	0.126063
	Full Model (random)	landmark	0.0467366										Motor	combined	0.142465
	Full Model (random)	combined	0.0229388										Motor	combined	0.139778
	Full Model (random)	conflict	0.0596299										Motor	combined	0.124403
	Full Model (random)	landmark	0.0474408										Motor	combined	0.13108
	Full Model (random)	self-motion	0.164859										Motor	combined	0.122134
	Full Model (random)	conflict	0.0659822										Motor	combined	0.134172
	Full Model (random)	combined	0.0741123										Motor	combined	0.137605
	Full Model (random)	landmark	0.136864										Motor	combined	0.13397
	Full Model (random)	combined	0.141965										Motor	combined	0.130357
	Full Model (random)	self-motion	0.0934563										Motor	combined	0.134738
	Full Model (random)	conflict	0.126741										Motor	combined	0.136471
	Full Model (random)	landmark	0.0541805										Motor	combined	0.125414
	Full Model (random)	self-motion	0.219888										Motor	combined	0.141459
	Full Model (random)	conflict	0.0207684										Motor	combined	0.139374
	Full Model (random)	landmark	0.019537										Motor	combined	0.126673
	Full Model (random)	combined	0.0312409										Motor	combined	0.133879
	Full Model (random)	self-motion	0.282973										Motor	combined	0.141166
	Full Model (random)	combined	0.0419608										Motor	combined	0.1286
	Full Model (random)	self-motion	0.247352										Motor	combined	0.131778
	Full Model (random)	conflict	0.125614										Motor	combined	0.141318
	Full Model (random)	combined	0.128928										Motor	combined	0.125426
	Full Model (random)	landmark	0.120158										Motor	combined	0.130151
	Full Model (random)	self-motion	0.131646										Motor	combined	0.136846
	Full Model (random)	conflict	0.125123										Motor	combined	0.141361
	Full Model (random)	landmark	0.135481										Motor	combined	0.117681
	Full Model (random)	combined	0.204013										Motor	combined	0.117311
	Full Model (random)	self-motion	0.0671068										Motor	combined	0.144256
	Full Model (random)	conflict	0.0927584										Motor	combined	0.141591
	Full Model (random)	landmark	0.106449										Motor	combined	0.150731
	Full Model (random)	combined	0.095187										Motor	combined	0.136789
	Full Model (random)	landmark	0.0713027										Motor	combined	0.12269
	Full Model (random)	conflict	0.0782961										Motor	combined	0.132607
	Full Model (random)	self-motion	0.125921										Motor	combined	0.130372
	Full Model (random)	combined	0.0849906										Motor	combined	0.140286
	Full Model (random)	combined	0.10605										Motor	combined	0.135222
	Full Model (random)	landmark	0.103547										Motor	combined	0.135837
	Full Model (random)	self-motion	0.0590578										Motor	combined	0.133904
	Full Model (random)	conflict	0.0888444										Motor	combined	0.133285
	Full Model (random)	combined	0.0168533										Motor	combined	0.132741
	Full Model (random)	self-motion	0.139477										Motor	combined	0.134175
	Full Model (random)	landmark	0.025737										Motor	combined	0.123821
	Full Model (random)	conflict	0.0330502										Motor	combined	0.148537
	Full Model (random)	combined	0.0128342										Motor	combined	0.138276
	Full Model (random)	landmark	0.0545008										Motor	combined	0.134537
	Full Model (random)	conflict	0.0937556										Motor	combined	0.134578
	Full Model (random)	combined	0.0752104										Motor	combined	0.13622
	Full Model (random)	self-motion	0.122463										Perceptual	self-motion	0.285601
	Full Model (random)	combined	0.0585323										Perceptual	self-motion	0.286882
	Full Model (random)	self-motion	0.213961										Perceptual	self-motion	0.287815
	Full Model (random)	landmark	0.0220413										Perceptual	self-motion	0.2685
	Full Model (random)	conflict	0.0510214										Perceptual	self-motion	0.282668
	Full Model (random)	combined	0.0232503										Perceptual	self-motion	0.283895
	Full Model (random)	self-motion	0.271756										Perceptual	self-motion	0.287878
	Full Model (random)	landmark	0.08467										Perceptual	self-motion	0.287754
	Full Model (random)	landmark	0.0173636										Perceptual	self-motion	0.273808
	Full Model (random)	landmark	0.0370971										Perceptual	self-motion	0.290237
	Full Model (random)	self-motion	0.196091										Perceptual	self-motion	0.277329
	Full Model (random)	combined	0.0418152										Perceptual	self-motion	0.285854
	Full Model (random)	conflict	0.0698391										Perceptual	self-motion	0.28244
	Full Model (random)	landmark	0.129022										Perceptual	self-motion	0.288228
	Full Model (random)	self-motion	0.0580956										Perceptual	self-motion	0.292183
	Full Model (random)	conflict	0.0403421										Perceptual	self-motion	0.290224
	Full Model (random)	combined	0.116224										Perceptual	self-motion	0.280995
	Full Model (random)	conflict	0.0312274										Perceptual	self-motion	0.274733
	Full Model (random)	conflict	0.0292294										Perceptual	self-motion	0.291688
	Full Model (random)	landmark	0.01035										Perceptual	self-motion	0.286897
	Full Model (random)	self-motion	0.490503										Perceptual	self-motion	0.289208
	Full Model (random)	combined	0.0373193										Perceptual	self-motion	0.290273
	Full Model (random)	combined	0.0637951										Perceptual	self-motion	0.286628
	Full Model (random)	conflict	0.0616258										Perceptual	self-motion	0.291838
	Full Model (random)	combined	0.0277412										Perceptual	self-motion	0.294022
	Full Model (random)	conflict	0.0584839										Perceptual	self-motion	0.283773
	Full Model (random)	self-motion	0.240208										Perceptual	self-motion	0.289537
	Full Model (random)	landmark	0.0230678										Perceptual	self-motion	0.278974
	Full Model (random)	combined	0.0830156										Perceptual	self-motion	0.286234
	Full Model (random)	conflict	0.075637										Perceptual	self-motion	0.291718
	Full Model (random)	landmark	0.0654691										Perceptual	self-motion	0.291677
	Full Model (random)	self-motion	0.12496										Perceptual	self-motion	0.284591
	Full Model (random)	combined	0.0297088										Perceptual	self-motion	0.285194
	Full Model (random)	landmark	0.0357043										Perceptual	self-motion	0.290597
	Full Model (random)	conflict	0.0137612										Perceptual	self-motion	0.294882
	Full Model (random)	self-motion	0.269706										Perceptual	self-motion	0.284718
	Full Model (random)	combined	0.0640791										Perceptual	self-motion	0.290739
	Full Model (random)	landmark	0.047122										Perceptual	self-motion	0.283005
	Full Model (random)	self-motion	0.193117										Perceptual	self-motion	0.284762
	Full Model (random)	conflict	0.0443959										Perceptual	self-motion	0.283973
	Full Model (random)	conflict	0.07337										Perceptual	self-motion	0.284566
	Full Model (random)	landmark	0.0230104										Perceptual	self-motion	0.287175
	Full Model (random)	self-motion	0.213733										Perceptual	self-motion	0.286342
	Full Model (random)	conflict	0.0436466										Perceptual	self-motion	0.286666
	Full Model (random)	landmark	0.0112688										Perceptual	self-motion	0.286031
	Full Model (random)	self-motion	0.272972										Perceptual	self-motion	0.283142
	Full Model (random)	landmark	0.0176967										Perceptual	self-motion	0.287674
	Full Model (random)	combined	0.0800852										Perceptual	self-motion	0.2861
	Full Model (random)	self-motion	0.203494										Perceptual	self-motion	0.290767
	Full Model (random)	landmark	0.0515261										Perceptual	self-motion	0.28944
	Full Model (random)	conflict	0.0591966										Perceptual	landmark	0.208479
	Full Model (random)	combined	0.0501953										Perceptual	landmark	0.22079
	Full Model (random)	self-motion	0.0825417										Perceptual	landmark	0.225432
	Full Model (random)	landmark	0.216028										Perceptual	landmark	0.214807
	Full Model (random)	conflict	0.0454553										Perceptual	landmark	0.214547
	Full Model (random)	conflict	0.0426894										Perceptual	landmark	0.232133
	Full Model (random)	self-motion	0.306141										Perceptual	landmark	0.218728
	Full Model (random)	combined	0.0264005										Perceptual	landmark	0.210955
	Full Model (random)	landmark	0.0971632										Perceptual	landmark	0.221143
	Full Model (random)	combined	0.0298637										Perceptual	landmark	0.214846
	Full Model (random)	self-motion	0.284288										Perceptual	landmark	0.216032
	Full Model (random)	landmark	0.0145578										Perceptual	landmark	0.214913
	Full Model (random)	conflict	0.0625712										Perceptual	landmark	0.213493
	Full Model (random)	combined	0.0213453										Perceptual	landmark	0.21702
	Full Model (random)	conflict	0.0407005										Perceptual	landmark	0.219698
	Full Model (random)	self-motion	0.521989										Perceptual	landmark	0.223093
	Full Model (random)	landmark	0.0104242										Perceptual	landmark	0.218044
	Full Model (random)	landmark	0.0672534										Perceptual	landmark	0.219951
	Full Model (random)	landmark	0.0238964										Perceptual	landmark	0.212443
	Full Model (random)	conflict	0.0256618										Perceptual	landmark	0.216893
	Full Model (random)	self-motion	0.284567										Perceptual	landmark	0.21217
	Full Model (random)	combined	0.0178162										Perceptual	landmark	0.215971
	Full Model (random)	landmark	0.06847										Perceptual	landmark	0.214925
	Full Model (random)	self-motion	0.267286										Perceptual	landmark	0.224385
	Full Model (random)	self-motion	0.0967903										Perceptual	landmark	0.212513
	Full Model (random)	landmark	0.0881734										Perceptual	landmark	0.210951
	Full Model (random)	combined	0.132669										Perceptual	landmark	0.207012
	Full Model (random)	conflict	0.0867392										Perceptual	landmark	0.219288
	Full Model (random)	landmark	0.0626876										Perceptual	landmark	0.206501
	Full Model (random)	self-motion	0.224813										Perceptual	landmark	0.216418
	Full Model (random)	combined	0.0516022										Perceptual	landmark	0.214068
	Full Model (random)	conflict	0.0641857										Perceptual	landmark	0.210046
	Full Model (random)	conflict	0.0563082										Perceptual	landmark	0.21833
	Full Model (random)	combined	0.0420784										Perceptual	landmark	0.19872
	Full Model (random)	self-motion	0.271706										Perceptual	landmark	0.221249
	Full Model (random)	landmark	0.0329169										Perceptual	landmark	0.204371
	Full Model (random)	self-motion	0.272947										Perceptual	landmark	0.204123
	Full Model (random)	combined	0.0531074										Perceptual	landmark	0.206405
	Full Model (random)	landmark	0.0398207										Perceptual	landmark	0.221182
	Full Model (random)	conflict	0.0328016										Perceptual	landmark	0.207675
	Full Model (random)	self-motion	0.295796										Perceptual	landmark	0.207989
	Full Model (random)	combined	0.0126311										Perceptual	landmark	0.226338
	Full Model (random)	landmark	0.0333443										Perceptual	landmark	0.215587
	Full Model (random)	conflict	0.0547821										Perceptual	landmark	0.214969
	Full Model (random)	conflict	0.0639388										Perceptual	landmark	0.206899
	Full Model (random)	combined	0.0382523										Perceptual	landmark	0.209523
	Full Model (random)	self-motion	0.263362										Perceptual	landmark	0.208941
	Full Model (random)	conflict	0.0985335										Perceptual	landmark	0.228138
	Full Model (random)	combined	0.112748										Perceptual	landmark	0.216797
	Full Model (random)	landmark	0.0582209										Perceptual	landmark	0.221252
	Full Model (random)	self-motion	0.291821										Perceptual	conflict	0.388572
	Full Model (random)	conflict	0.0388671										Perceptual	conflict	0.373961
	Full Model (random)	landmark	0.0187068										Perceptual	conflict	0.374794
	Full Model (random)	combined	0.026491										Perceptual	conflict	0.380518
	Full Model (random)	combined	0.08539										Perceptual	conflict	0.383021
	Full Model (random)	self-motion	0.39174										Perceptual	conflict	0.373404
	Full Model (random)	landmark	0.079438										Perceptual	conflict	0.368309
	Full Model (random)	conflict	0.0529603										Perceptual	conflict	0.378445
	Full Model (random)	conflict	0.0515358										Perceptual	conflict	0.376267
	Full Model (random)	self-motion	0.165454										Perceptual	conflict	0.385315
	Full Model (random)	landmark	0.0762237										Perceptual	conflict	0.376222
	Full Model (random)	combined	0.0802017										Perceptual	conflict	0.381139
	Full Model (random)	conflict	0.064929										Perceptual	conflict	0.375227
	Full Model (random)	combined	0.041879										Perceptual	conflict	0.379892
	Full Model (random)	landmark	0.0153388										Perceptual	conflict	0.384803
	Full Model (random)	self-motion	0.251248										Perceptual	conflict	0.378878
	Full Model (random)	combined	0.104471										Perceptual	conflict	0.383727
	Full Model (random)	self-motion	0.0819087										Perceptual	conflict	0.385557
	Full Model (random)	conflict	0.0886671										Perceptual	conflict	0.373203
	Full Model (random)	self-motion	0.106704										Perceptual	conflict	0.376872
	Full Model (random)	conflict	0.079876										Perceptual	conflict	0.382501
	Full Model (random)	landmark	0.0548514										Perceptual	conflict	0.378127
	Full Model (random)	landmark	0.0494683										Perceptual	conflict	0.377174
	Full Model (random)	self-motion	0.176219										Perceptual	conflict	0.379387
	Full Model (random)	conflict	0.0890772										Perceptual	conflict	0.374324
	Full Model (random)	combined	0.0690182										Perceptual	conflict	0.383289
	Full Model (random)	self-motion	0.262215										Perceptual	conflict	0.380576
	Full Model (random)	combined	0.0506487										Perceptual	conflict	0.385421
	Full Model (random)	conflict	0.0418751										Perceptual	conflict	0.373086
	Full Model (random)	landmark	0.0337753										Perceptual	conflict	0.375519
	Full Model (random)	landmark	0.142936										Perceptual	conflict	0.375881
	Full Model (random)	combined	0.206427										Perceptual	conflict	0.371584
	Full Model (random)	self-motion	0.14485										Perceptual	conflict	0.379315
	Full Model (random)	conflict	0.14803										Perceptual	conflict	0.378413
	Full Model (random)	combined	0.0196087										Perceptual	conflict	0.377584
	Full Model (random)	conflict	0.0642606										Perceptual	conflict	0.384203
	Full Model (random)	self-motion	0.28277										Perceptual	conflict	0.372981
	Full Model (random)	landmark	0.019998										Perceptual	conflict	0.37551
	Full Model (random)	combined	0.0276905										Perceptual	conflict	0.378222
	Full Model (random)	self-motion	0.314646										Perceptual	conflict	0.348734
	Full Model (random)	conflict	0.0239138										Perceptual	conflict	0.377319
	Full Model (random)	landmark	0.0121808										Perceptual	conflict	0.378626
	Full Model (random)	combined	0.090926										Perceptual	conflict	0.383324
	Full Model (random)	self-motion	0.155964										Perceptual	conflict	0.377003
	Full Model (random)	conflict	0.0283505										Perceptual	conflict	0.381192
	Full Model (random)	combined	0.0351661										Perceptual	conflict	0.374933
	Full Model (random)	self-motion	0.391854										Perceptual	conflict	0.379904
	Full Model (random)	self-motion	0.155423										Perceptual	conflict	0.371315
	Full Model (random)	self-motion	0.279162										Perceptual	conflict	0.387444
	Full Model (random)	landmark	0.05255										Perceptual	conflict	0.373626
	Full Model (random)	combined	0.0286349										Perceptual	combined	0.150045
	Full Model (random)	landmark	0.0297459										Perceptual	combined	0.155237
	Full Model (random)	conflict	0.0168088										Perceptual	combined	0.152218
	Full Model (random)	self-motion	0.444516										Perceptual	combined	0.151122
	Full Model (random)	conflict	0.0847339										Perceptual	combined	0.150091
	Full Model (random)	combined	0.0972693										Perceptual	combined	0.149271
	Full Model (random)	landmark	0.0621674										Perceptual	combined	0.151601
	Full Model (random)	self-motion	0.274856										Perceptual	combined	0.148321
	Full Model (random)	conflict	0.117258										Perceptual	combined	0.152587
	Full Model (random)	combined	0.181871										Perceptual	combined	0.151732
	Full Model (random)	landmark	0.0636378										Perceptual	combined	0.151161
	Full Model (random)	combined	0.076348										Perceptual	combined	0.153551
	Full Model (random)	landmark	0.0691313										Perceptual	combined	0.156108
	Full Model (random)	combined	0.0941586										Perceptual	combined	0.150742
	Full Model (random)	self-motion	0.241502										Perceptual	combined	0.156328
	Full Model (random)	conflict	0.112713										Perceptual	combined	0.142547
	Full Model (random)	combined	0.143277										Perceptual	combined	0.14934
	Full Model (random)	landmark	0.105281										Perceptual	combined	0.152942
	Full Model (random)	conflict	0.171583										Perceptual	combined	0.152977
	Full Model (random)	self-motion	0.0965902										Perceptual	combined	0.156009
	Full Model (random)	conflict	0.10004										Perceptual	combined	0.152438
	Full Model (random)	self-motion	0.123861										Perceptual	combined	0.151329
	Full Model (random)	landmark	0.122515										Perceptual	combined	0.149216
	Full Model (random)	combined	0.17009										Perceptual	combined	0.150149
	Full Model (random)	conflict	0.113738										Perceptual	combined	0.150595
	Full Model (random)	landmark	0.078835										Perceptual	combined	0.153046
	Full Model (random)	landmark	0.0204242										Perceptual	combined	0.152424
	Full Model (random)	conflict	0.0973518										Perceptual	combined	0.153129
	Full Model (random)	landmark	0.164434										Perceptual	combined	0.150996
	Full Model (random)	conflict	0.0508169										Perceptual	combined	0.144816
	Full Model (random)	combined	0.0255876										Perceptual	combined	0.153582
	Full Model (random)	self-motion	0.291076										Perceptual	combined	0.15105
	Full Model (random)	combined	0.170064										Perceptual	combined	0.156868
	Full Model (random)	conflict	0.146794										Perceptual	combined	0.154808
	Full Model (random)	self-motion	0.099565										Perceptual	combined	0.151293
	Full Model (random)	landmark	0.114597										Perceptual	combined	0.152324
	Full Model (random)	conflict	0.0970601										Perceptual	combined	0.15294
	Full Model (random)	self-motion	0.24854										Perceptual	combined	0.146482
	Full Model (random)	landmark	0.0521853										Perceptual	combined	0.151393
	Full Model (random)	combined	0.132242										Perceptual	combined	0.155602
	Full Model (random)	combined	0.136419										Perceptual	combined	0.157199
	Full Model (random)	conflict	0.112102										Perceptual	combined	0.144751
	Full Model (random)	landmark	0.0930304										Perceptual	combined	0.154244
	Full Model (random)	self-motion	0.202716										Perceptual	combined	0.152067
	Full Model (random)	self-motion	0.257641										Perceptual	combined	0.148557
	Full Model (random)	combined	0.117792										Perceptual	combined	0.152722
	Full Model (random)	conflict	0.0791124										Perceptual	combined	0.15381
	Full Model (random)	landmark	0.0740948										Perceptual	combined	0.14476
	Full Model (random)	conflict	0.0535698										Perceptual	combined	0.152824
	Full Model (random)	self-motion	0.300417										Perceptual	combined	0.153765
	Full Model (random)	landmark	0.0915724										Representation	self-motion	0.192413
	Full Model (random)	combined	0.0802109										Representation	self-motion	0.06199
	Full Model (random)	combined	0.103329										Representation	self-motion	0.0397703
	Full Model (random)	self-motion	0.228939										Representation	self-motion	0.0435612
	Full Model (random)	combined	0.0590511										Representation	self-motion	0.0453436
	Full Model (random)	conflict	0.115513										Representation	self-motion	0.114409
	Full Model (random)	landmark	0.0985618										Representation	self-motion	0.0383922
	Full Model (random)	self-motion	0.127147										Representation	self-motion	0.0440858
	Full Model (random)	self-motion	0.114074										Representation	self-motion	0.024613
	Full Model (random)	conflict	0.0836708										Representation	self-motion	0.0486962
	Full Model (random)	landmark	0.167571										Representation	self-motion	0.0192131
	Full Model (random)	landmark	0.0266416										Representation	self-motion	0.0679809
	Full Model (random)	combined	0.0326745										Representation	self-motion	0.0271171
	Full Model (random)	self-motion	0.390005										Representation	self-motion	0.0369109
	Full Model (random)	conflict	0.0577541										Representation	self-motion	0.0465223
	Full Model (random)	conflict	0.0464335										Representation	self-motion	0.0344614
	Full Model (random)	landmark	0.0393545										Representation	self-motion	0.0641112
	Full Model (random)	combined	0.0166428										Representation	self-motion	0.0389561
	Full Model (random)	self-motion	0.404404										Representation	self-motion	0.0562906
	Full Model (random)	conflict	0.129711										Representation	self-motion	0.198018
	Full Model (random)	landmark	0.107195										Representation	self-motion	0.0535118
	Full Model (random)	self-motion	0.23995										Representation	self-motion	0.0387392
	Full Model (random)	combined	0.142134										Representation	self-motion	0.0460382
	Full Model (random)	combined	0.093649										Representation	self-motion	0.0513842
	Full Model (random)	conflict	0.135284										Representation	self-motion	0.0393291
	Full Model (random)	landmark	0.100812										Representation	self-motion	0.03013
	Full Model (random)	self-motion	0.176354										Representation	self-motion	0.0430253
	Full Model (random)	conflict	0.116142										Representation	self-motion	0.209604
	Full Model (random)	self-motion	0.163327										Representation	self-motion	0.0435073
	Full Model (random)	landmark	0.09177										Representation	self-motion	0.0278515
	Full Model (random)	combined	0.133122										Representation	self-motion	0.051437
	Full Model (random)	landmark	0.117385										Representation	self-motion	0.0419801
	Full Model (random)	conflict	0.14995										Representation	self-motion	0.0171308
	Full Model (random)	combined	0.190531										Representation	self-motion	0.0531272
	Full Model (random)	combined	0.141883										Representation	self-motion	0.0319179
	Full Model (random)	self-motion	0.129227										Representation	self-motion	0.050417
	Full Model (random)	landmark	0.141299										Representation	self-motion	0.0798797
	Full Model (random)	conflict	0.144077										Representation	self-motion	0.0452184
	Full Model (random)	combined	0.0775514										Representation	self-motion	0.0355681
	Full Model (random)	self-motion	0.317676										Representation	self-motion	0.0286584
	Full Model (random)	landmark	0.0562381										Representation	self-motion	0.0549203
	Full Model (random)	conflict	0.061177										Representation	self-motion	0.0568216
	Full Model (random)	landmark	0.126659										Representation	self-motion	0.0291425
	Full Model (random)	combined	0.235993										Representation	self-motion	0.0294213
	Full Model (random)	conflict	0.14597										Representation	self-motion	0.0317749
	Full Model (random)	self-motion	0.382932										Representation	self-motion	0.0995894
	Full Model (random)	combined	0.1677										Representation	self-motion	0.0457528
	Full Model (random)	conflict	0.105558										Representation	self-motion	0.038975
	Full Model (random)	landmark	0.18934										Representation	self-motion	0.0489968
	Full Model (random)	self-motion	0.048002										Representation	self-motion	0.182872
	Full Model (random)	conflict	0.0481891										Representation	landmark	0.0657213
	Full Model (random)	combined	0.0646386										Representation	landmark	0.0151279
	Full Model (random)	self-motion	0.364571										Representation	landmark	0.0231295
	Full Model (random)	landmark	0.0328016										Representation	landmark	0.00907565
	Full Model (random)	conflict	0.116725										Representation	landmark	0.0380567
	Full Model (random)	self-motion	0.225487										Representation	landmark	0.0373388
	Full Model (random)	combined	0.122909										Representation	landmark	0.0429418
	Full Model (random)	landmark	0.0445224										Representation	landmark	0.0594353
	Full Model (random)	landmark	0.0516864										Representation	landmark	0.0129465
	Full Model (random)	self-motion	0.364922										Representation	landmark	0.0486901
	Full Model (random)	conflict	0.0570929										Representation	landmark	0.0641048
	Full Model (random)	combined	0.0337088										Representation	landmark	0.0884754
	Full Model (random)	combined	0.0926682										Representation	landmark	0.0486245
	Full Model (random)	self-motion	0.160517										Representation	landmark	0.0162367
	Full Model (random)	conflict	0.161425										Representation	landmark	0.0191504
	Full Model (random)	landmark	0.0743913										Representation	landmark	0.0600179
	Full Model (random)	self-motion	0.248551										Representation	landmark	0.0393535
	Full Model (random)	conflict	0.0421452										Representation	landmark	0.0313773
	Full Model (random)	combined	0.0845898										Representation	landmark	0.032388
	Full Model (random)	self-motion	0.363799										Representation	landmark	0.020967
	Full Model (random)	landmark	0.0408479										Representation	landmark	0.0845377
	Full Model (random)	conflict	0.0697175										Representation	landmark	0.126726
	Full Model (random)	combined	0.0188758										Representation	landmark	0.0355709
	Full Model (random)	conflict	0.0588889										Representation	landmark	0.0620011
	Full Model (random)	self-motion	0.44738										Representation	landmark	0.0246033
	Full Model (random)	landmark	0.0332423										Representation	landmark	0.0502343
	Full Model (random)	landmark	0.104207										Representation	landmark	0.0540277
	Full Model (random)	combined	0.0829758										Representation	landmark	0.113254
	Full Model (random)	conflict	0.120115										Representation	landmark	0.0196438
	Full Model (random)	conflict	0.0960035										Representation	landmark	0.0368281
	Full Model (random)	landmark	0.20869										Representation	landmark	0.0111601
	Full Model (random)	self-motion	0.295211										Representation	landmark	0.0146373
	Full Model (random)	landmark	0.079936										Representation	landmark	0.0334036
	Full Model (random)	combined	0.0844607										Representation	landmark	0.0263488
	Full Model (random)	conflict	0.132781										Representation	landmark	0.129358
	Full Model (random)	combined	0.174025										Representation	landmark	0.0349754
	Full Model (random)	landmark	0.109318										Representation	landmark	0.0359125
	Full Model (random)	self-motion	0.13681										Representation	landmark	0.0164149
	Full Model (random)	self-motion	0.299825										Representation	landmark	0.00995261
	Full Model (random)	combined	0.100732										Representation	landmark	0.114076
	Full Model (random)	landmark	0.0396524										Representation	landmark	0.0208366
	Full Model (random)	conflict	0.108954										Representation	landmark	0.0427045
	Full Model (random)	conflict	0.0221644										Representation	landmark	0.0211982
	Full Model (random)	self-motion	0.45109										Representation	landmark	0.0130899
	Full Model (random)	landmark	0.0460083										Representation	landmark	0.111061
	Full Model (random)	combined	0.0201093										Representation	landmark	0.0185287
	Full Model (random)	conflict	0.0971457										Representation	landmark	0.0492238
	Full Model (random)	landmark	0.111793										Representation	landmark	0.0429997
	Full Model (random)	combined	0.0366886										Representation	landmark	0.0345144
	Full Model (random)	combined	0.14568										Representation	landmark	0.0158569
	Full Model (random)	landmark	0.0899523										Representation	conflict	0.145725
	Full Model (random)	conflict	0.13795										Representation	conflict	0.178104
	Full Model (random)	self-motion	0.188547										Representation	conflict	0.211173
	Full Model (random)	conflict	0.126083										Representation	conflict	0.283431
	Full Model (random)	combined	0.127743										Representation	conflict	0.0960206
	Full Model (random)	landmark	0.113135										Representation	conflict	0.257103
	Full Model (random)	self-motion	0.194944										Representation	conflict	0.0934923
	Full Model (random)	combined	0.0294434										Representation	conflict	0.143049
	Full Model (random)	conflict	0.0722846										Representation	conflict	0.137522
	Full Model (random)	self-motion	0.433512										Representation	conflict	0.218772
	Full Model (random)	landmark	0.0252877										Representation	conflict	0.216929
	Full Model (random)	combined	0.164459										Representation	conflict	0.142675
	Full Model (random)	self-motion	0.166266										Representation	conflict	0.219432
	Full Model (random)	landmark	0.0716504										Representation	conflict	0.189906
	Full Model (random)	conflict	0.157327										Representation	conflict	0.200352
	Full Model (random)	landmark	0.0617005										Representation	conflict	0.137191
	Full Model (random)	conflict	0.0595535										Representation	conflict	0.156913
	Full Model (random)	combined	0.0440153										Representation	conflict	0.157576
	Full Model (random)	self-motion	0.394424										Representation	conflict	0.152199
	Full Model (random)	combined	0.105003										Representation	conflict	0.236963
	Full Model (random)	landmark	0.0999733										Representation	conflict	0.202431
	Full Model (random)	self-motion	0.690432										Representation	conflict	0.200897
	Full Model (random)	self-motion	0.279742										Representation	conflict	0.251843
	Full Model (random)	combined	0.0375877										Representation	conflict	0.159641
	Full Model (random)	combined	0.13579										Representation	conflict	0.141367
	Full Model (random)	self-motion	0.351191										Representation	conflict	0.133586
	Full Model (random)	landmark	0.167847										Representation	conflict	0.181099
	Full Model (random)	conflict	0.158692										Representation	conflict	0.195861
	Full Model (random)	landmark	0.031791										Representation	conflict	0.122168
	Full Model (random)	conflict	0.0413857										Representation	conflict	0.287156
	Full Model (random)	combined	0.0260694										Representation	conflict	0.181103
	Full Model (random)	self-motion	0.438777										Representation	conflict	0.22012
	Full Model (random)	landmark	0.013379										Representation	conflict	0.235968
	Full Model (random)	combined	0.0152738										Representation	conflict	0.131441
	Full Model (random)	self-motion	0.469381										Representation	conflict	0.155737
	Full Model (random)	conflict	0.0395541										Representation	conflict	0.130584
	Full Model (random)	conflict	0.0626228										Representation	conflict	0.107825
	Full Model (random)	landmark	0.01678										Representation	conflict	0.123702
	Full Model (random)	combined	0.105542										Representation	conflict	0.111307
	Full Model (random)	conflict	0.128129										Representation	conflict	0.118512
	Full Model (random)	conflict	0.0623746										Representation	conflict	0.157464
	Full Model (random)	combined	0.0417833										Representation	conflict	0.184058
	Full Model (random)	self-motion	0.421799										Representation	conflict	0.198113
	Full Model (random)	landmark	0.00973809										Representation	conflict	0.165182
	Full Model (random)	landmark	0.111027										Representation	conflict	0.144454
	Full Model (random)	combined	0.0968711										Representation	conflict	0.214103
	Full Model (random)	conflict	0.101755										Representation	conflict	0.22084
	Full Model (random)	self-motion	0.224018										Representation	conflict	0.196859
	Full Model (random)	conflict	0.0465061										Representation	conflict	0.170413
	Full Model (random)	combined	0.0495123										Representation	conflict	0.20839
	Full Model (random)	landmark	0.0382962										Representation	combined	0.0381752
	Full Model (random)	self-motion	0.39895										Representation	combined	0.05304
	Full Model (random)	combined	0.192951										Representation	combined	0.0132864
	Full Model (random)	self-motion	0.412227										Representation	combined	0.0714537
	Full Model (random)	conflict	0.118699										Representation	combined	0.0302894
	Full Model (random)	landmark	0.043262										Representation	combined	0.0528817
	Full Model (random)	landmark	0.0758852										Representation	combined	0.0769265
	Full Model (random)	self-motion	0.210175										Representation	combined	0.0945209
	Full Model (random)	combined	0.133635										Representation	combined	0.00966721
	Full Model (random)	self-motion	0.442763										Representation	combined	0.0751024
	Full Model (random)	landmark	0.0473253										Representation	combined	0.0714632
	Full Model (random)	conflict	0.0303469										Representation	combined	0.115213
	Full Model (random)	combined	0.0265463										Representation	combined	0.0591586
	Full Model (random)	combined	0.086137										Representation	combined	0.0111733
	Full Model (random)	landmark	0.0912889										Representation	combined	0.162479
	Full Model (random)	self-motion	0.281324										Representation	combined	0.0694508
	Full Model (random)	conflict	0.0879038										Representation	combined	0.17332
	Full Model (random)	conflict	0.10507										Representation	combined	0.106931
	Full Model (random)	self-motion	0.181432										Representation	combined	0.0161217
	Full Model (random)	combined	0.1377										Representation	combined	0.0264724
	Full Model (random)	landmark	0.119887										Representation	combined	0.0720999
	Full Model (random)	combined	0.0210372										Representation	combined	0.0437168
	Full Model (random)	self-motion	0.360237										Representation	combined	0.0151248
	Full Model (random)	conflict	0.022372										Representation	combined	0.0237033
	Full Model (random)	landmark	0.137259										Representation	combined	0.0179604
	Full Model (random)	conflict	0.139938										Representation	combined	0.141572
	Full Model (random)	landmark	0.0615767										Representation	combined	0.111644
	Full Model (random)	self-motion	0.215659										Representation	combined	0.0896118
	Full Model (random)	combined	0.122062										Representation	combined	0.0588839
	Full Model (random)	combined	0.136862										Representation	combined	0.0394736
	Full Model (random)	self-motion	0.239401										Representation	combined	0.0997378
	Full Model (random)	self-motion	0.0463686										Representation	combined	0.0297289
	Full Model (random)	landmark	0.0723392										Representation	combined	0.108384
	Full Model (random)	conflict	0.11983										Representation	combined	0.0271413
	Full Model (random)	self-motion	0.226564										Representation	combined	0.132334
	Full Model (random)	conflict	0.106423										Representation	combined	0.136031
	Full Model (random)	self-motion	0.219501										Representation	combined	0.152426
	Full Model (random)	landmark	0.0483904										Representation	combined	0.0751248
	Full Model (random)	combined	0.110366										Representation	combined	0.0385306
	Full Model (random)	self-motion	0.221045										Representation	combined	0.02501
	Full Model (random)	conflict	0.0875967										Representation	combined	0.0289911
	Full Model (random)	landmark	0.147724										Representation	combined	0.0224953
	Full Model (random)	self-motion	0.167905										Representation	combined	0.105599
	Full Model (random)	combined	0.0995287										Representation	combined	0.138164
	Full Model (random)	conflict	0.0511639										Representation	combined	0.0231733
	Full Model (random)	combined	0.10526										Representation	combined	0.0137237
	Full Model (random)	landmark	0.0684439										Representation	combined	0.0561615
	Full Model (random)	conflict	0.064144										Representation	combined	0.0218732
	Full Model (random)	self-motion	0.404846										Representation	combined	0.0956127
	Full Model (random)	landmark	0.0869096										Representation	combined	0.0760225
	Full Model (random)	conflict	0.0901166										Motor & Perceptual	self-motion	0.0358794
	Full Model (random)	self-motion	0.156797										Motor & Perceptual	self-motion	0.297202
	Full Model (random)	combined	0.1251										Motor & Perceptual	self-motion	0.138582
	Full Model (random)	conflict	0.123135										Motor & Perceptual	self-motion	0.73013
	Full Model (random)	self-motion	0.085259										Motor & Perceptual	self-motion	0.0564204
	Full Model (random)	combined	0.142555										Motor & Perceptual	self-motion	0.100788
	Full Model (random)	landmark	0.107485										Motor & Perceptual	self-motion	0.215692
	Full Model (random)	self-motion	0.313654										Motor & Perceptual	self-motion	0.129584
	Full Model (random)	conflict	0.0721135										Motor & Perceptual	self-motion	0.360729
	Full Model (random)	combined	0.0332183										Motor & Perceptual	self-motion	0.102926
	Full Model (random)	landmark	0.0386023										Motor & Perceptual	self-motion	0.2833
	Full Model (random)	landmark	0.074664										Motor & Perceptual	self-motion	0.25194
	Full Model (random)	combined	0.0673673										Motor & Perceptual	self-motion	0.21008
	Full Model (random)	conflict	0.0782662										Motor & Perceptual	self-motion	0.065859
	Full Model (random)	landmark	0.0372385										Motor & Perceptual	self-motion	0.0656358
	Full Model (random)	combined	0.0509416										Motor & Perceptual	self-motion	0.0619333
	Full Model (random)	landmark	0.0434439										Motor & Perceptual	self-motion	0.247199
	Full Model (random)	self-motion	0.304611										Motor & Perceptual	self-motion	0.351274
	Full Model (random)	landmark	0.017186										Motor & Perceptual	self-motion	0.0828612
	Full Model (random)	combined	0.0251504										Motor & Perceptual	self-motion	0.259911
	Full Model (random)	conflict	0.0104167										Motor & Perceptual	self-motion	0.0744954
	Full Model (random)	self-motion	0.419623										Motor & Perceptual	self-motion	0.124096
	Full Model (random)	conflict	0.0635973										Motor & Perceptual	self-motion	0.224722
	Full Model (random)	landmark	0.0571819										Motor & Perceptual	self-motion	0.0389629
	Full Model (random)	combined	0.0738496										Motor & Perceptual	self-motion	0.283764
	Full Model (random)	self-motion	0.277023										Motor & Perceptual	self-motion	0.0788357
	Full Model (random)	combined	0.160203										Motor & Perceptual	self-motion	0.0558045
	Full Model (random)	conflict	0.0962227										Motor & Perceptual	self-motion	0.0578625
	Full Model (random)	landmark	0.120892										Motor & Perceptual	self-motion	0.103199
	Full Model (random)	self-motion	0.0942974										Motor & Perceptual	self-motion	0.101421
	Full Model (random)	conflict	0.114545										Motor & Perceptual	self-motion	0.196416
	Full Model (random)	combined	0.13115										Motor & Perceptual	self-motion	0.132788
	Full Model (random)	landmark	0.106911										Motor & Perceptual	self-motion	0.0504075
	Full Model (random)	self-motion	0.117598										Motor & Perceptual	self-motion	0.107041
	Full Model (random)	self-motion	0.101068										Motor & Perceptual	self-motion	0.0928711
	Full Model (random)	combined	0.105071										Motor & Perceptual	self-motion	0.309897
	Full Model (random)	conflict	0.114746										Motor & Perceptual	self-motion	0.171223
	Full Model (random)	landmark	0.14863										Motor & Perceptual	self-motion	0.0430245
	Full Model (random)	combined	0.0578863										Motor & Perceptual	self-motion	0.0437628
	Full Model (random)	self-motion	0.295511										Motor & Perceptual	self-motion	0.0508752
	Full Model (random)	combined	0.16637										Motor & Perceptual	self-motion	0.234861
	Full Model (random)	conflict	0.120641										Motor & Perceptual	self-motion	0.0692216
	Full Model (random)	conflict	0.0681916										Motor & Perceptual	self-motion	0.0507691
	Full Model (random)	conflict	0.0752972										Motor & Perceptual	self-motion	0.125681
	Full Model (random)	self-motion	0.296623										Motor & Perceptual	self-motion	0.0679799
	Full Model (random)	conflict	0.056993										Motor & Perceptual	self-motion	0.256481
	Full Model (random)	landmark	0.0396406										Motor & Perceptual	self-motion	0.0361946
	Full Model (random)	self-motion	0.180757										Motor & Perceptual	self-motion	0.132546
	Full Model (random)	combined	0.131431										Motor & Perceptual	self-motion	0.0591432
	Full Model (random)	conflict	0.095095										Motor & Perceptual	self-motion	0.0197558
	Full Model (random)	landmark	0.0419551										Motor & Perceptual	landmark	0.261237
	Full Model (random)	landmark	0.034368										Motor & Perceptual	landmark	0.109308
	Full Model (random)	self-motion	0.311241										Motor & Perceptual	landmark	0.0712798
	Full Model (random)	combined	0.0492801										Motor & Perceptual	landmark	0.0889152
	Full Model (random)	conflict	0.0536887										Motor & Perceptual	landmark	0.0978375
	Full Model (random)	self-motion	0.229729										Motor & Perceptual	landmark	0.0712677
	Full Model (random)	combined	0.0766579										Motor & Perceptual	landmark	0.127272
	Full Model (random)	landmark	0.0842796										Motor & Perceptual	landmark	0.241804
	Full Model (random)	landmark	0.0656201										Motor & Perceptual	landmark	0.0966093
	Full Model (random)	combined	0.0981748										Motor & Perceptual	landmark	0.0838216
	Full Model (random)	self-motion	0.173544										Motor & Perceptual	landmark	0.0754029
	Full Model (random)	conflict	0.112103										Motor & Perceptual	landmark	0.135371
	Full Model (random)	landmark	0.0624408										Motor & Perceptual	landmark	0.0695764
	Full Model (random)	conflict	0.136147										Motor & Perceptual	landmark	0.06417
	Full Model (random)	self-motion	0.118624										Motor & Perceptual	landmark	0.0825614
	Full Model (random)	landmark	0.0627257										Motor & Perceptual	landmark	0.0981536
	Full Model (random)	combined	0.127201										Motor & Perceptual	landmark	0.0826322
	Full Model (random)	combined	0.0233647										Motor & Perceptual	landmark	0.123487
	Full Model (random)	self-motion	0.315938										Motor & Perceptual	landmark	0.0290551
	Full Model (random)	conflict	0.082864										Motor & Perceptual	landmark	0.0620488
	Full Model (random)	combined	0.0563503										Motor & Perceptual	landmark	0.0627881
	Full Model (random)	self-motion	0.238276										Motor & Perceptual	landmark	0.0730837
	Full Model (random)	landmark	0.0453634										Motor & Perceptual	landmark	0.0714897
	Full Model (random)	combined	0.0823877										Motor & Perceptual	landmark	0.13177
	Full Model (random)	combined	0.0772907										Motor & Perceptual	landmark	0.0449349
	Full Model (random)	conflict	0.129905										Motor & Perceptual	landmark	0.0519088
	Full Model (random)	self-motion	0.189771										Motor & Perceptual	landmark	0.384454
	Full Model (random)	landmark	0.0592708										Motor & Perceptual	landmark	0.102174
	Full Model (random)	conflict	0.100687										Motor & Perceptual	landmark	0.111103
	Full Model (random)	landmark	0.0824644										Motor & Perceptual	landmark	0.0876449
	Full Model (random)	self-motion	0.137044										Motor & Perceptual	landmark	0.0536851
	Full Model (random)	combined	0.135397										Motor & Perceptual	landmark	0.0551742
	Full Model (random)	conflict	0.020849										Motor & Perceptual	landmark	0.0885505
	Full Model (random)	combined	0.0239304										Motor & Perceptual	landmark	1.37475
	Full Model (random)	self-motion	0.385958										Motor & Perceptual	landmark	0.0618728
	Full Model (random)	landmark	0.0240294										Motor & Perceptual	landmark	0.662115
	Full Model (random)	self-motion	0.141945										Motor & Perceptual	landmark	0.0433656
	Full Model (random)	combined	0.129043										Motor & Perceptual	landmark	0.0404962
	Full Model (random)	landmark	0.0751084										Motor & Perceptual	landmark	0.07136
	Full Model (random)	conflict	0.10796										Motor & Perceptual	landmark	0.149385
	Full Model (random)	landmark	0.101512										Motor & Perceptual	landmark	0.0164431
	Full Model (random)	combined	0.0503158										Motor & Perceptual	landmark	0.0731083
	Full Model (random)	self-motion	0.268963										Motor & Perceptual	landmark	0.043607
	Full Model (random)	conflict	0.0321638										Motor & Perceptual	landmark	0.0603605
	Full Model (random)	conflict	0.0284429										Motor & Perceptual	landmark	0.0662302
	Full Model (random)	combined	0.0639604										Motor & Perceptual	landmark	0.42077
	Full Model (random)	self-motion	0.334388										Motor & Perceptual	landmark	0.036171
	Full Model (random)	landmark	0.0546973										Motor & Perceptual	landmark	0.0976127
	Full Model (random)	conflict	0.0853954										Motor & Perceptual	landmark	0.119751
	Full Model (random)	conflict	0.0735999										Motor & Perceptual	landmark	0.033903
	Full Model (random)	combined	0.100078										Motor & Perceptual	conflict	0.0600904
	Full Model (random)	combined	0.182592										Motor & Perceptual	conflict	0.0684649
	Full Model (random)	combined	0.0465733										Motor & Perceptual	conflict	0.0670538
	Full Model (random)	combined	0.174516										Motor & Perceptual	conflict	0.051979
	Full Model (random)	landmark	0.114836										Motor & Perceptual	conflict	0.105492
	Full Model (random)	conflict	0.0889742										Motor & Perceptual	conflict	0.111624
	Full Model (random)	self-motion	0.117954										Motor & Perceptual	conflict	0.0526463
	Full Model (random)	conflict	0.0628149										Motor & Perceptual	conflict	0.116997
	Full Model (random)	self-motion	0.339401										Motor & Perceptual	conflict	0.0679778
	Full Model (random)	combined	0.0625991										Motor & Perceptual	conflict	0.125607
	Full Model (random)	landmark	0.0306279										Motor & Perceptual	conflict	0.0829622
	Full Model (random)	conflict	0.0939148										Motor & Perceptual	conflict	0.0751424
	Full Model (random)	combined	0.0325573										Motor & Perceptual	conflict	0.0284898
	Full Model (random)	landmark	0.0472687										Motor & Perceptual	conflict	0.0290561
	Full Model (random)	self-motion	0.321023										Motor & Perceptual	conflict	0.0917184
	Full Model (random)	landmark	0.0484537										Motor & Perceptual	conflict	0.0994181
	Full Model (random)	self-motion	0.243066										Motor & Perceptual	conflict	0.109339
	Full Model (random)	self-motion	0.311343										Motor & Perceptual	conflict	0.0862442
	Full Model (random)	conflict	0.0865762										Motor & Perceptual	conflict	0.105746
	Full Model (random)	landmark	0.0662988										Motor & Perceptual	conflict	0.036989
	Full Model (random)	combined	0.117173										Motor & Perceptual	conflict	0.0837546
	Full Model (random)	self-motion	0.201988										Motor & Perceptual	conflict	0.0780772
	Full Model (random)	conflict	0.107439										Motor & Perceptual	conflict	0.105861
	Full Model (random)	conflict	0.0476425										Motor & Perceptual	conflict	0.109699
	Full Model (random)	combined	0.0396495										Motor & Perceptual	conflict	0.0276633
	Full Model (random)	self-motion	0.221997										Motor & Perceptual	conflict	0.0616638
	Full Model (random)	landmark	0.183397										Motor & Perceptual	conflict	0.0819584
	Full Model (random)	conflict	0.0825834										Motor & Perceptual	conflict	0.089994
	Full Model (random)	landmark	0.0895889										Motor & Perceptual	conflict	0.0320621
	Full Model (random)	self-motion	0.133629										Motor & Perceptual	conflict	0.0833908
	Full Model (random)	conflict	0.100979										Motor & Perceptual	conflict	0.0629136
	Full Model (random)	landmark	0.0826313										Motor & Perceptual	conflict	0.118077
	Full Model (random)	combined	0.180332										Motor & Perceptual	conflict	0.114675
	Full Model (random)	self-motion	0.128669										Motor & Perceptual	conflict	0.0731327
	Full Model (random)	conflict	0.0914706										Motor & Perceptual	conflict	0.0437658
	Full Model (random)	self-motion	0.103038										Motor & Perceptual	conflict	0.0604341
	Full Model (random)	combined	0.186643										Motor & Perceptual	conflict	0.0838949
	Full Model (random)	landmark	0.12185										Motor & Perceptual	conflict	0.07755
	Full Model (random)	landmark	0.0611935										Motor & Perceptual	conflict	0.0934185
	Full Model (random)	combined	0.0718568										Motor & Perceptual	conflict	0.773982
	Full Model (random)	self-motion	0.287073										Motor & Perceptual	conflict	0.0528138
	Full Model (random)	conflict	0.081656										Motor & Perceptual	conflict	0.136921
	Full Model (random)	combined	0.032308										Motor & Perceptual	conflict	0.0728496
	Full Model (random)	landmark	0.0551585										Motor & Perceptual	conflict	0.203327
	Full Model (random)	self-motion	0.396324										Motor & Perceptual	conflict	0.0771867
	Full Model (random)	conflict	0.0174072										Motor & Perceptual	conflict	0.0935797
	Full Model (random)	self-motion	0.235419										Motor & Perceptual	conflict	0.0260712
	Full Model (random)	landmark	0.0573753										Motor & Perceptual	conflict	0.0560986
	Full Model (random)	combined	0.123559										Motor & Perceptual	conflict	0.103793
	Full Model (random)	conflict	0.0842838										Motor & Perceptual	conflict	0.0360485
	Full Model (random)	conflict	0.0377207										Motor & Perceptual	combined	0.0376514
	Full Model (random)	landmark	0.0395437										Motor & Perceptual	combined	0.0429623
	Full Model (random)	self-motion	0.397175										Motor & Perceptual	combined	0.0646749
	Full Model (random)	combined	0.0245474										Motor & Perceptual	combined	0.0318829
	Full Model (random)	self-motion	0.145678										Motor & Perceptual	combined	0.0324875
	Full Model (random)	landmark	0.0527601										Motor & Perceptual	combined	0.333778
	Full Model (random)	conflict	0.16197										Motor & Perceptual	combined	0.0540579
	Full Model (random)	combined	0.137568										Motor & Perceptual	combined	0.124807
	Full Model (random)	combined	0.077167										Motor & Perceptual	combined	0.0350353
	Full Model (random)	conflict	0.113386										Motor & Perceptual	combined	0.0622856
	Full Model (random)	landmark	0.133161										Motor & Perceptual	combined	0.0452603
	Full Model (random)	self-motion	0.139013										Motor & Perceptual	combined	0.0565103
	Full Model (random)	self-motion	0.124054										Motor & Perceptual	combined	0.0351261
	Full Model (random)	landmark	0.0519712										Motor & Perceptual	combined	0.082314
	Full Model (random)	conflict	0.0890464										Motor & Perceptual	combined	0.0299111
	Full Model (random)	self-motion	0.218028										Motor & Perceptual	combined	0.0532853
	Full Model (random)	combined	0.122042										Motor & Perceptual	combined	0.0367184
	Full Model (random)	landmark	0.0519208										Motor & Perceptual	combined	0.0538403
	Full Model (random)	self-motion	0.217085										Motor & Perceptual	combined	0.0356652
	Full Model (random)	conflict	0.0934343										Motor & Perceptual	combined	0.0874362
	Full Model (random)	combined	0.11786										Motor & Perceptual	combined	0.0660777
	Full Model (random)	landmark	0.106272										Motor & Perceptual	combined	0.0333099
	Full Model (random)	conflict	0.116595										Motor & Perceptual	combined	0.0497355
	Full Model (random)	combined	0.117119										Motor & Perceptual	combined	0.0201925
	Full Model (random)	self-motion	0.249019										Motor & Perceptual	combined	0.0414413
	Full Model (random)	landmark	0.0767071										Motor & Perceptual	combined	0.0495409
	Full Model (random)	combined	0.0746774										Motor & Perceptual	combined	0.0901146
	Full Model (random)	landmark	0.060522										Motor & Perceptual	combined	0.052677
	Full Model (random)	conflict	0.0946096										Motor & Perceptual	combined	0.0289633
	Full Model (random)	self-motion	0.124948										Motor & Perceptual	combined	0.367191
	Full Model (random)	combined	0.193059										Motor & Perceptual	combined	0.0575335
	Full Model (random)	landmark	0.0989988										Motor & Perceptual	combined	0.0387455
	Full Model (random)	conflict	0.0605163										Motor & Perceptual	combined	0.0468041
	Full Model (random)	combined	0.13488										Motor & Perceptual	combined	0.0691717
	Full Model (random)	conflict	0.138912										Motor & Perceptual	combined	0.0219375
	Full Model (random)	self-motion	0.0895014										Motor & Perceptual	combined	0.0291129
	Full Model (random)	landmark	0.1136										Motor & Perceptual	combined	0.0838428
	Full Model (random)	self-motion	0.172384										Motor & Perceptual	combined	0.048109
	Full Model (random)	conflict	0.13323										Motor & Perceptual	combined	0.0571321
	Full Model (random)	landmark	0.0866261										Motor & Perceptual	combined	0.100934
	Full Model (random)	combined	0.142981										Motor & Perceptual	combined	0.0589263
	Full Model (random)	landmark	0.0987084										Motor & Perceptual	combined	0.0176256
	Full Model (random)	self-motion	0.145986										Motor & Perceptual	combined	0.100378
	Full Model (random)	combined	0.155416										Motor & Perceptual	combined	0.0346705
	Full Model (random)	self-motion	0.302363										Motor & Perceptual	combined	0.034503
	Full Model (random)	combined	0.170093										Motor & Perceptual	combined	0.0724037
	Full Model (random)	conflict	0.147573										Motor & Perceptual	combined	0.0542035
	Full Model (random)	landmark	0.233413										Motor & Perceptual	combined	1.108
	Full Model (random)	self-motion	0.260335										Motor & Perceptual	combined	0.0304053
	Full Model (random)	landmark	0.0624104										Motor & Perceptual	combined	0.0899794
	Full Model (random)	combined	0.0959764										Motor & Representation	self-motion	0.0675978
	Full Model (random)	conflict	0.0725196										Motor & Representation	self-motion	0.364631
	Full Model (random)	landmark	0.102086										Motor & Representation	self-motion	0.422603
	Full Model (random)	combined	0.105215										Motor & Representation	self-motion	0.349722
	Full Model (random)	conflict	0.106709										Motor & Representation	self-motion	0.103458
	Full Model (random)	self-motion	0.175506										Motor & Representation	self-motion	0.168007
	Full Model (random)	combined	0.0560853										Motor & Representation	self-motion	0.511586
	Full Model (random)	landmark	0.0712565										Motor & Representation	self-motion	0.344039
	Full Model (random)	self-motion	0.318931										Motor & Representation	self-motion	0.588945
	Full Model (random)	conflict	0.0431397										Motor & Representation	self-motion	0.0472472
	Full Model (random)	self-motion	0.196431										Motor & Representation	self-motion	0.137615
	Full Model (random)	combined	0.091811										Motor & Representation	self-motion	0.354888
	Full Model (random)	landmark	0.133858										Motor & Representation	self-motion	0.363925
	Full Model (random)	conflict	0.0668546										Motor & Representation	self-motion	0.11385
	Full Model (random)	self-motion	0.131905										Motor & Representation	self-motion	0.0855004
	Full Model (random)	combined	0.137195										Motor & Representation	self-motion	0.242217
	Full Model (random)	conflict	0.119699										Motor & Representation	self-motion	0.516432
	Full Model (random)	self-motion	0.210645										Motor & Representation	self-motion	0.182366
	Full Model (random)	landmark	0.0893365										Motor & Representation	self-motion	0.115251
	Full Model (random)	landmark	0.0340771										Motor & Representation	self-motion	0.209009
	Full Model (random)	landmark	0.0536069										Motor & Representation	self-motion	0.182703
	Full Model (random)	conflict	0.0812618										Motor & Representation	self-motion	0.203218
	Full Model (random)	landmark	0.00933925										Motor & Representation	self-motion	0.249467
	Full Model (random)	self-motion	0.0832329										Motor & Representation	self-motion	0.0664002
	Full Model (random)	conflict	0.0530731										Motor & Representation	self-motion	0.363668
	Full Model (random)	self-motion	0.0443734										Motor & Representation	self-motion	0.215682
	Full Model (random)	combined	0.0313453										Motor & Representation	self-motion	0.0828828
	Full Model (random)	landmark	0.0579385										Motor & Representation	self-motion	0.043001
	Full Model (random)	conflict	0.0585976										Motor & Representation	self-motion	0.297084
	Full Model (random)	combined	0.063326										Motor & Representation	self-motion	0.162869
	Full Model (random)	landmark	0.0362321										Motor & Representation	self-motion	0.359174
	Full Model (random)	self-motion	0.028523										Motor & Representation	self-motion	0.463511
	Full Model (random)	self-motion	0.0244371										Motor & Representation	self-motion	0.0870438
	Full Model (random)	combined	0.0319438										Motor & Representation	self-motion	0.187798
	Full Model (random)	conflict	0.0303429										Motor & Representation	self-motion	0.174423
	Full Model (random)	combined	0.0749599										Motor & Representation	self-motion	0.503218
	Full Model (random)	self-motion	0.0528518										Motor & Representation	self-motion	0.302798
	Full Model (random)	conflict	0.0426265										Motor & Representation	self-motion	0.154525
	Full Model (random)	landmark	0.0272163										Motor & Representation	self-motion	0.0958356
	Full Model (random)	combined	0.0596621										Motor & Representation	self-motion	0.113153
	Full Model (random)	landmark	0.0263529										Motor & Representation	self-motion	0.285615
	Full Model (random)	conflict	0.0761442										Motor & Representation	self-motion	0.43565
	Full Model (random)	self-motion	0.0401774										Motor & Representation	self-motion	0.0753594
	Full Model (random)	combined	0.0381611										Motor & Representation	self-motion	0.318531
	Full Model (random)	self-motion	0.0520648										Motor & Representation	self-motion	0.271023
	Full Model (random)	combined	0.0137239										Motor & Representation	self-motion	0.27114
	Full Model (random)	conflict	0.0404184										Motor & Representation	self-motion	0.0634727
	Full Model (random)	conflict	0.0633762										Motor & Representation	self-motion	0.351753
	Full Model (random)	conflict	0.0377257										Motor & Representation	self-motion	0.152898
	Full Model (random)	landmark	0.0315915										Motor & Representation	self-motion	0.0772148
	Full Model (random)	combined	0.0283664										Motor & Representation	landmark	0.0593096
	Full Model (random)	self-motion	0.0857576										Motor & Representation	landmark	0.0277756
	Full Model (random)	combined	0.0666258										Motor & Representation	landmark	0.00852432
	Full Model (random)	conflict	0.0581023										Motor & Representation	landmark	0.0295232
	Full Model (random)	self-motion	0.0419611										Motor & Representation	landmark	0.067064
	Full Model (random)	landmark	0.027357										Motor & Representation	landmark	0.0623561
	Full Model (random)	conflict	0.0327275										Motor & Representation	landmark	0.115174
	Full Model (random)	self-motion	0.054147										Motor & Representation	landmark	0.0759276
	Full Model (random)	combined	0.0518093										Motor & Representation	landmark	0.0109405
	Full Model (random)	landmark	0.0548891										Motor & Representation	landmark	0.10154
	Full Model (random)	self-motion	0.0871662										Motor & Representation	landmark	0.0775748
	Full Model (random)	landmark	0.0358677										Motor & Representation	landmark	0.0978859
	Full Model (random)	combined	0.0753888										Motor & Representation	landmark	0.0122225
	Full Model (random)	landmark	0.0635397										Motor & Representation	landmark	0.0232828
	Full Model (random)	combined	0.0544351										Motor & Representation	landmark	0.0310683
	Full Model (random)	landmark	0.033778										Motor & Representation	landmark	0.0148589
	Full Model (random)	conflict	0.0437529										Motor & Representation	landmark	0.0933051
	Full Model (random)	self-motion	0.0578222										Motor & Representation	landmark	0.0205842
	Full Model (random)	landmark	0.033648										Motor & Representation	landmark	0.044732
	Full Model (random)	conflict	0.0788563										Motor & Representation	landmark	0.0242232
	Full Model (random)	self-motion	0.0344036										Motor & Representation	landmark	0.057938
	Full Model (random)	combined	0.0425975										Motor & Representation	landmark	0.0427229
	Full Model (random)	self-motion	0.0794169										Motor & Representation	landmark	0.0605173
	Full Model (random)	landmark	0.0485385										Motor & Representation	landmark	0.114144
	Full Model (random)	combined	0.087493										Motor & Representation	landmark	0.0607826
	Full Model (random)	combined	0.0622142										Motor & Representation	landmark	0.0926655
	Full Model (random)	self-motion	0.0967013										Motor & Representation	landmark	0.0675196
	Full Model (random)	conflict	0.0194557										Motor & Representation	landmark	0.0436309
	Full Model (random)	landmark	0.0341136										Motor & Representation	landmark	0.0292552
	Full Model (random)	combined	0.0339686										Motor & Representation	landmark	0.0104375
	Full Model (random)	self-motion	0.061899										Motor & Representation	landmark	0.0189722
	Full Model (random)	combined	0.0580025										Motor & Representation	landmark	0.0409814
	Full Model (random)	landmark	0.0341025										Motor & Representation	landmark	0.0720678
	Full Model (random)	conflict	0.0165173										Motor & Representation	landmark	0.0193355
	Full Model (random)	conflict	0.02856										Motor & Representation	landmark	0.0462206
	Full Model (random)	combined	0.0668412										Motor & Representation	landmark	0.0255561
	Full Model (random)	landmark	0.0216491										Motor & Representation	landmark	0.152254
	Full Model (random)	self-motion	0.0529237										Motor & Representation	landmark	0.0407211
	Full Model (random)	landmark	0.0116776										Motor & Representation	landmark	0.0212962
	Full Model (random)	combined	0.0514382										Motor & Representation	landmark	0.0815638
	Full Model (random)	conflict	0.0415163										Motor & Representation	landmark	0.0614179
	Full Model (random)	combined	0.0194527										Motor & Representation	landmark	0.0962526
	Full Model (random)	conflict	0.0718594										Motor & Representation	landmark	0.0136855
	Full Model (random)	landmark	0.00665215										Motor & Representation	landmark	0.02383
	Full Model (random)	combined	0.0207357										Motor & Representation	landmark	0.0371255
	Full Model (random)	self-motion	0.0696826										Motor & Representation	landmark	0.0491495
	Full Model (random)	landmark	0.0292728										Motor & Representation	landmark	0.017349
	Full Model (random)	self-motion	0.0731466										Motor & Representation	landmark	0.0426885
	Full Model (random)	combined	0.0185394										Motor & Representation	landmark	0.015054
	Full Model (random)	conflict	0.0474879										Motor & Representation	landmark	0.0257672
	Full Model (random)	self-motion	0.111796										Motor & Representation	conflict	0.0336955
	Full Model (random)	self-motion	0.0848474										Motor & Representation	conflict	0.143447
	Full Model (random)	conflict	0.0625408										Motor & Representation	conflict	0.09746
	Full Model (random)	combined	0.032831										Motor & Representation	conflict	0.0924304
	Full Model (random)	conflict	0.0291036										Motor & Representation	conflict	0.015373
	Full Model (random)	landmark	0.0284631										Motor & Representation	conflict	0.0836549
	Full Model (random)	conflict	0.0277788										Motor & Representation	conflict	0.0525482
	Full Model (random)	self-motion	0.0915805										Motor & Representation	conflict	0.0947744
	Full Model (random)	landmark	0.0167388										Motor & Representation	conflict	0.0873353
	Full Model (random)	combined	0.0454802										Motor & Representation	conflict	0.0225744
	Full Model (random)	conflict	0.0233756										Motor & Representation	conflict	0.0846297
	Full Model (random)	self-motion	0.0945916										Motor & Representation	conflict	0.03746
	Full Model (random)	self-motion	0.109937										Motor & Representation	conflict	0.122726
	Full Model (random)	combined	0.0298787										Motor & Representation	conflict	0.087709
	Full Model (random)	conflict	0.0241676										Motor & Representation	conflict	0.118643
	Full Model (random)	landmark	0.0153902										Motor & Representation	conflict	0.0884286
	Full Model (random)	self-motion	0.13097										Motor & Representation	conflict	0.0356718
	Full Model (random)	self-motion	0.0431649										Motor & Representation	conflict	0.0473928
	Full Model (random)	landmark	0.0129366										Motor & Representation	conflict	0.0256861
	Full Model (random)	combined	0.00540799										Motor & Representation	conflict	0.0955406
	Full Model (random)	landmark	0.0119076										Motor & Representation	conflict	0.0189314
	Full Model (random)	combined	0.0132255										Motor & Representation	conflict	0.097997
	Full Model (random)	conflict	0.0267579										Motor & Representation	conflict	0.0813549
	Full Model (random)	self-motion	0.123832										Motor & Representation	conflict	0.0468504
	Full Model (random)	self-motion	0.0511212										Motor & Representation	conflict	0.0543851
	Full Model (random)	combined	0.0278461										Motor & Representation	conflict	0.0869163
	Full Model (random)	landmark	0.0619136										Motor & Representation	conflict	0.0329323
	Full Model (random)	conflict	0.0319604										Motor & Representation	conflict	0.0234999
	Full Model (random)	landmark	0.0153263										Motor & Representation	conflict	0.0353944
	Full Model (random)	conflict	0.0496484										Motor & Representation	conflict	0.0804975
	Full Model (random)	conflict	0.0648269										Motor & Representation	conflict	0.0611646
	Full Model (random)	combined	0.0385605										Motor & Representation	conflict	0.128343
	Full Model (random)	self-motion	0.0319096										Motor & Representation	conflict	0.118084
	Full Model (random)	conflict	0.0439666										Motor & Representation	conflict	0.113015
	Full Model (random)	self-motion	0.148233										Motor & Representation	conflict	0.043527
	Full Model (random)	landmark	0.0380166										Motor & Representation	conflict	0.0303876
	Full Model (random)	self-motion	0.110352										Motor & Representation	conflict	0.084706
	Full Model (random)	combined	0.0174016										Motor & Representation	conflict	0.121713
	Full Model (random)	conflict	0.0526667										Motor & Representation	conflict	0.159608
	Full Model (random)	conflict	0.0336188										Motor & Representation	conflict	0.0404823
	Full Model (random)	combined	0.0371203										Motor & Representation	conflict	0.0356843
	Full Model (random)	self-motion	0.134335										Motor & Representation	conflict	0.131092
	Full Model (random)	landmark	0.012555										Motor & Representation	conflict	0.0410792
	Full Model (random)	combined	0.0802134										Motor & Representation	conflict	0.0556507
	Full Model (random)	landmark	0.0676079										Motor & Representation	conflict	0.0465921
	Full Model (random)	combined	0.00852505										Motor & Representation	conflict	0.0641725
	Full Model (random)	conflict	0.0367609										Motor & Representation	conflict	0.0438218
	Full Model (random)	self-motion	0.0805152										Motor & Representation	conflict	0.0120823
	Full Model (random)	conflict	0.0711838										Motor & Representation	conflict	0.112049
	Full Model (random)	landmark	0.0331479										Motor & Representation	conflict	0.0253718
	Full Model (random)	combined	0.0309486										Motor & Representation	combined	0.0527989
	Full Model (random)	conflict	0.0258284										Motor & Representation	combined	0.0593216
	Full Model (random)	combined	0.0277367										Motor & Representation	combined	0.0183986
	Full Model (random)	landmark	0.0130164										Motor & Representation	combined	0.103804
	Full Model (random)	self-motion	0.147998										Motor & Representation	combined	0.0476413
	Full Model (random)	self-motion	0.0498847										Motor & Representation	combined	0.0534905
	Full Model (random)	conflict	0.0339893										Motor & Representation	combined	0.123783
	Full Model (random)	landmark	0.0212262										Motor & Representation	combined	0.139541
	Full Model (random)	self-motion	0.137119										Motor & Representation	combined	0.0112177
	Full Model (random)	self-motion	0.0318152										Motor & Representation	combined	0.11572
	Full Model (random)	self-motion	0.0423521										Motor & Representation	combined	0.075688
	Full Model (random)	landmark	0.0586902										Motor & Representation	combined	0.15128
	Full Model (random)	conflict	0.0461427										Motor & Representation	combined	0.0478525
	Full Model (random)	landmark	0.0186349										Motor & Representation	combined	0.0289977
	Full Model (random)	combined	0.0237886										Motor & Representation	combined	0.172312
	Full Model (random)	conflict	0.0223756										Motor & Representation	combined	0.0867644
	Full Model (random)	self-motion	0.159296										Motor & Representation	combined	0.134745
	Full Model (random)	combined	0.0440101										Motor & Representation	combined	0.139182
	Full Model (random)	self-motion	0.0733921										Motor & Representation	combined	0.0197016
	Full Model (random)	landmark	0.0522788										Motor & Representation	combined	0.0167571
	Full Model (random)	conflict	0.0540781										Motor & Representation	combined	0.0479148
	Full Model (random)	landmark	0.0419199										Motor & Representation	combined	0.061337
	Full Model (random)	combined	0.0748625										Motor & Representation	combined	0.039802
	Full Model (random)	combined	0.0233422										Motor & Representation	combined	0.0401355
	Full Model (random)	conflict	0.0638951										Motor & Representation	combined	0.0231788
	Full Model (random)	self-motion	0.16029										Motor & Representation	combined	0.127728
	Full Model (random)	combined	0.0125927										Motor & Representation	combined	0.0902899
	Full Model (random)	conflict	0.0386405										Motor & Representation	combined	0.124687
	Full Model (random)	landmark	0.0113549										Motor & Representation	combined	0.131094
	Full Model (random)	landmark	0.0414123										Motor & Representation	combined	0.0772264
	Full Model (random)	conflict	0.0320962										Motor & Representation	combined	0.13706
	Full Model (random)	self-motion	0.0443997										Motor & Representation	combined	0.0182397
	Full Model (random)	combined	0.104914										Motor & Representation	combined	0.128842
	Full Model (random)	conflict	0.0416338										Motor & Representation	combined	0.0384563
	Full Model (random)	landmark	0.0201683										Motor & Representation	combined	0.233048
	Full Model (random)	landmark	0.0518904										Motor & Representation	combined	0.118138
	Full Model (random)	combined	0.0778471										Motor & Representation	combined	0.154478
	Full Model (random)	combined	0.0748042										Motor & Representation	combined	0.0570904
	Full Model (random)	combined	0.0535737										Motor & Representation	combined	0.049218
	Full Model (random)	landmark	0.015495										Motor & Representation	combined	0.033529
	Full Model (random)	self-motion	0.119653										Motor & Representation	combined	0.0630664
	Full Model (random)	combined	0.0401766										Motor & Representation	combined	0.0153291
	Full Model (random)	combined	0.0670047										Motor & Representation	combined	0.115515
	Full Model (random)	self-motion	0.0493003										Motor & Representation	combined	0.147168
	Full Model (random)	conflict	0.0468462										Motor & Representation	combined	0.031962
	Full Model (random)	landmark	0.0452207										Motor & Representation	combined	0.0164356
	Full Model (random)	conflict	0.0641113										Motor & Representation	combined	0.0927147
	Full Model (random)	combined	0.0210528										Motor & Representation	combined	0.0214267
	Full Model (random)	self-motion	0.099126										Motor & Representation	combined	0.105125
	Full Model (random)	landmark	0.0202213										Motor & Representation	combined	0.176468
	Full Model (random)	landmark	0.0221471										Perceptual & Representation	self-motion	0.185156
	Full Model (random)	conflict	0.0465224										Perceptual & Representation	self-motion	0.0643544
	Full Model (random)	self-motion	0.0734459										Perceptual & Representation	self-motion	0.0291683
	Full Model (random)	conflict	0.0548314										Perceptual & Representation	self-motion	0.0571934
	Full Model (random)	landmark	0.0363256										Perceptual & Representation	self-motion	0.0304397
	Full Model (random)	self-motion	0.0860643										Perceptual & Representation	self-motion	0.128228
	Full Model (random)	combined	0.0166063										Perceptual & Representation	self-motion	0.0671305
	Full Model (random)	conflict	0.0607378										Perceptual & Representation	self-motion	0.0342125
	Full Model (random)	conflict	0.0383783										Perceptual & Representation	self-motion	0.043236
	Full Model (random)	self-motion	0.0818994										Perceptual & Representation	self-motion	0.0424197
	Full Model (random)	landmark	0.0305145										Perceptual & Representation	self-motion	0.0384307
	Full Model (random)	combined	0.0488632										Perceptual & Representation	self-motion	0.0620309
	Full Model (random)	landmark	0.0616358										Perceptual & Representation	self-motion	0.0315689
	Full Model (random)	conflict	0.0343241										Perceptual & Representation	self-motion	0.0326679
	Full Model (random)	self-motion	0.100664										Perceptual & Representation	self-motion	0.0728088
	Full Model (random)	landmark	0.0253106										Perceptual & Representation	self-motion	0.0402506
	Full Model (random)	conflict	0.045692										Perceptual & Representation	self-motion	0.0527161
	Full Model (random)	landmark	0.0482822										Perceptual & Representation	self-motion	0.0818865
	Full Model (random)	self-motion	0.0437258										Perceptual & Representation	self-motion	0.0452595
	Full Model (random)	landmark	0.0391089										Perceptual & Representation	self-motion	0.190738
	Full Model (random)	conflict	0.047125										Perceptual & Representation	self-motion	0.0210318
	Full Model (random)	self-motion	0.0743314										Perceptual & Representation	self-motion	0.0335096
	Full Model (random)	combined	0.052388										Perceptual & Representation	self-motion	0.0442061
	Full Model (random)	conflict	0.0595591										Perceptual & Representation	self-motion	0.0733393
	Full Model (random)	landmark	0.030253										Perceptual & Representation	self-motion	0.0832241
	Full Model (random)	combined	0.0555641										Perceptual & Representation	self-motion	0.0375209
	Full Model (random)	self-motion	0.0674263										Perceptual & Representation	self-motion	0.023378
	Full Model (random)	conflict	0.0317407										Perceptual & Representation	self-motion	0.199507
	Full Model (random)	combined	0.101248										Perceptual & Representation	self-motion	0.041799
	Full Model (random)	self-motion	0.0339635										Perceptual & Representation	self-motion	0.0314421
	Full Model (random)	landmark	0.0448747										Perceptual & Representation	self-motion	0.0871967
	Full Model (random)	combined	0.0393052										Perceptual & Representation	self-motion	0.0212435
	Full Model (random)	self-motion	0.0438057										Perceptual & Representation	self-motion	0.0294737
	Full Model (random)	conflict	0.0675438										Perceptual & Representation	self-motion	0.0692666
	Full Model (random)	landmark	0.0596598										Perceptual & Representation	self-motion	0.0625793
	Full Model (random)	conflict	0.0466723										Perceptual & Representation	self-motion	0.0467585
	Full Model (random)	landmark	0.0302028										Perceptual & Representation	self-motion	0.0771978
	Full Model (random)	self-motion	0.0917784										Perceptual & Representation	self-motion	0.0520236
	Full Model (random)	combined	0.041438										Perceptual & Representation	self-motion	0.0573989
	Full Model (random)	combined	0.037997										Perceptual & Representation	self-motion	0.0357431
	Full Model (random)	landmark	0.0110445										Perceptual & Representation	self-motion	0.0634264
	Full Model (random)	conflict	0.0330846										Perceptual & Representation	self-motion	0.0486149
	Full Model (random)	combined	0.0110867										Perceptual & Representation	self-motion	0.02277
	Full Model (random)	landmark	0.018309										Perceptual & Representation	self-motion	0.043565
	Full Model (random)	self-motion	0.0428269										Perceptual & Representation	self-motion	0.0463583
	Full Model (random)	combined	0.0123335										Perceptual & Representation	self-motion	0.114724
	Full Model (random)	conflict	0.0309502										Perceptual & Representation	self-motion	0.0479229
	Full Model (random)	landmark	0.0390577										Perceptual & Representation	self-motion	0.0502139
	Full Model (random)	combined	0.0604603										Perceptual & Representation	self-motion	0.063407
	Full Model (random)	landmark	0.010568										Perceptual & Representation	self-motion	0.183855
	Full Model (random)	conflict	0.0160174										Perceptual & Representation	landmark	0.0743112
	Full Model (random)	self-motion	0.0353757										Perceptual & Representation	landmark	0.0362194
	Full Model (random)	combined	0.0506977										Perceptual & Representation	landmark	0.022019
	Full Model (random)	self-motion	0.0343388										Perceptual & Representation	landmark	0.0264135
	Full Model (random)	conflict	0.0188704										Perceptual & Representation	landmark	0.0343879
	Full Model (random)	self-motion	0.0664869										Perceptual & Representation	landmark	0.0218085
	Full Model (random)	self-motion	0.0589472										Perceptual & Representation	landmark	0.0993006
	Full Model (random)	conflict	0.0310361										Perceptual & Representation	landmark	0.116433
	Full Model (random)	landmark	0.0111969										Perceptual & Representation	landmark	0.0155377
	Full Model (random)	combined	0.00957514										Perceptual & Representation	landmark	0.086838
	Full Model (random)	combined	0.0130398										Perceptual & Representation	landmark	0.0386798
	Full Model (random)	self-motion	0.0489078										Perceptual & Representation	landmark	0.0619317
	Full Model (random)	conflict	0.0393495										Perceptual & Representation	landmark	0.0216811
	Full Model (random)	landmark	0.0163011										Perceptual & Representation	landmark	0.0210864
	Full Model (random)	combined	0.0100958										Perceptual & Representation	landmark	0.020474
	Full Model (random)	landmark	0.0232599										Perceptual & Representation	landmark	0.0483213
	Full Model (random)	self-motion	0.0465422										Perceptual & Representation	landmark	0.0298567
	Full Model (random)	conflict	0.0351696										Perceptual & Representation	landmark	0.0367555
	Full Model (random)	combined	0.0205785										Perceptual & Representation	landmark	0.0435542
	Full Model (random)	landmark	0.0352151										Perceptual & Representation	landmark	0.0101543
	Full Model (random)	landmark	0.0160587										Perceptual & Representation	landmark	0.0339556
	Full Model (random)	landmark	0.015245										Perceptual & Representation	landmark	0.122118
	Full Model (random)	conflict	0.0128226										Perceptual & Representation	landmark	0.0359645
	Full Model (random)	combined	0.0226296										Perceptual & Representation	landmark	0.0761336
	Full Model (random)	self-motion	0.0817879										Perceptual & Representation	landmark	0.0450595
	Full Model (random)	landmark	0.0151374										Perceptual & Representation	landmark	0.0436244
	Full Model (random)	conflict	0.0296785										Perceptual & Representation	landmark	0.072009
	Full Model (random)	combined	0.021402										Perceptual & Representation	landmark	0.109356
	Full Model (random)	self-motion	0.0589656										Perceptual & Representation	landmark	0.0197461
	Full Model (random)	landmark	0.0195978										Perceptual & Representation	landmark	0.0261607
	Full Model (random)	conflict	0.0434599										Perceptual & Representation	landmark	0.0109875
	Full Model (random)	self-motion	0.0483983										Perceptual & Representation	landmark	0.0261615
	Full Model (random)	combined	0.0209006										Perceptual & Representation	landmark	0.0478094
	Full Model (random)	self-motion	0.0611607										Perceptual & Representation	landmark	0.0143124
	Full Model (random)	conflict	0.0108158										Perceptual & Representation	landmark	0.125477
	Full Model (random)	conflict	0.0295771										Perceptual & Representation	landmark	0.020704
	Full Model (random)	landmark	0.0164315										Perceptual & Representation	landmark	0.0907878
	Full Model (random)	combined	0.019494										Perceptual & Representation	landmark	0.0308658
	Full Model (random)	conflict	0.0550105										Perceptual & Representation	landmark	0.0136863
	Full Model (random)	landmark	0.0132895										Perceptual & Representation	landmark	0.134112
	Full Model (random)	self-motion	0.0604717										Perceptual & Representation	landmark	0.0376894
	Full Model (random)	combined	0.0227793										Perceptual & Representation	landmark	0.0424335
	Full Model (random)	combined	0.0249337										Perceptual & Representation	landmark	0.0120211
	Full Model (random)	landmark	0.0222167										Perceptual & Representation	landmark	0.0186773
	Full Model (random)	self-motion	0.016205										Perceptual & Representation	landmark	0.106501
	Full Model (random)	conflict	0.021093										Perceptual & Representation	landmark	0.0126043
	Full Model (random)	self-motion	0.0554824										Perceptual & Representation	landmark	0.0346899
	Full Model (random)	combined	0.0155304										Perceptual & Representation	landmark	0.0305255
	Full Model (random)	conflict	0.0313306										Perceptual & Representation	landmark	0.0109774
	Full Model (random)	conflict	0.0153665										Perceptual & Representation	landmark	0.0259834
	Full Model (random)	self-motion	0.0416518										Perceptual & Representation	conflict	0.211588
	Full Model (random)	conflict	0.0355408										Perceptual & Representation	conflict	0.120539
	Full Model (random)	self-motion	0.0390958										Perceptual & Representation	conflict	0.130619
	Full Model (random)	combined	0.0138991										Perceptual & Representation	conflict	0.287602
	Full Model (random)	landmark	0.00926447										Perceptual & Representation	conflict	0.179261
	Full Model (random)	landmark	0.0129048										Perceptual & Representation	conflict	0.273364
	Full Model (random)	self-motion	0.0532701										Perceptual & Representation	conflict	0.0943932
	Full Model (random)	conflict	0.0151766										Perceptual & Representation	conflict	0.158672
	Full Model (random)	combined	0.0149918										Perceptual & Representation	conflict	0.112868
	Full Model (random)	self-motion	0.0469296										Perceptual & Representation	conflict	0.186221
	Full Model (random)	landmark	0.0172284										Perceptual & Representation	conflict	0.233702
	Full Model (random)	combined	0.0149696										Perceptual & Representation	conflict	0.162478
	Full Model (random)	landmark	0.0122422										Perceptual & Representation	conflict	0.148288
	Full Model (random)	conflict	0.0163613										Perceptual & Representation	conflict	0.170242
	Full Model (random)	landmark	0.0250229										Perceptual & Representation	conflict	0.197339
	Full Model (random)	self-motion	0.0365249										Perceptual & Representation	conflict	0.232424
	Full Model (random)	combined	0.0105404										Perceptual & Representation	conflict	0.158956
	Full Model (random)	combined	0.00972707										Perceptual & Representation	conflict	0.159736
	Full Model (random)	landmark	0.0115674										Perceptual & Representation	conflict	0.182947
	Full Model (random)	conflict	0.0194844										Perceptual & Representation	conflict	0.133222
	Full Model (random)	self-motion	0.0475286										Perceptual & Representation	conflict	0.162952
	Full Model (random)	combined	0.0128773										Perceptual & Representation	conflict	0.130709
	Full Model (random)	self-motion	0.0265954										Perceptual & Representation	conflict	0.267988
	Full Model (random)	landmark	0.0251231										Perceptual & Representation	conflict	0.104485
	Full Model (random)	landmark	0.00827613										Perceptual & Representation	conflict	0.129217
	Full Model (random)	combined	0.00995023										Perceptual & Representation	conflict	0.174795
	Full Model (random)	conflict	0.037912										Perceptual & Representation	conflict	0.228534
	Full Model (random)	conflict	0.0172023										Perceptual & Representation	conflict	0.161586
	Full Model (random)	conflict	0.00779927										Perceptual & Representation	conflict	0.137927
	Full Model (random)	self-motion	0.0399751										Perceptual & Representation	conflict	0.301349
	Full Model (random)	combined	0.0114416										Perceptual & Representation	conflict	0.141048
	Full Model (random)	landmark	0.0525011										Perceptual & Representation	conflict	0.18591
	Full Model (random)	combined	0.0109139										Perceptual & Representation	conflict	0.169913
	Full Model (random)	self-motion	0.0428244										Perceptual & Representation	conflict	0.145645
	Full Model (random)	conflict	0.0230177										Perceptual & Representation	conflict	0.170996
	Full Model (random)	landmark	0.0316982										Perceptual & Representation	conflict	0.157542
	Full Model (random)	combined	0.0121314										Perceptual & Representation	conflict	0.220038
	Full Model (random)	landmark	0.0135169										Perceptual & Representation	conflict	0.323506
	Full Model (random)	conflict	0.0441112										Perceptual & Representation	conflict	0.159349
	Full Model (random)	self-motion	0.0370294										Perceptual & Representation	conflict	0.169083
	Full Model (random)	combined	0.0140572										Perceptual & Representation	conflict	0.113571
	Full Model (random)	landmark	0.00668888										Perceptual & Representation	conflict	0.195735
	Full Model (random)	self-motion	0.0608475										Perceptual & Representation	conflict	0.258718
	Full Model (random)	conflict	0.0235036										Perceptual & Representation	conflict	0.200823
	Full Model (random)	self-motion	0.0488155										Perceptual & Representation	conflict	0.167993
	Full Model (random)	landmark	0.0202231										Perceptual & Representation	conflict	0.126545
	Full Model (random)	conflict	0.0268854										Perceptual & Representation	conflict	0.13341
	Full Model (random)	combined	0.00910215										Perceptual & Representation	conflict	0.1385
	Full Model (random)	self-motion	0.0484888										Perceptual & Representation	conflict	0.203951
	Full Model (random)	landmark	0.0177171										Perceptual & Representation	conflict	0.214703
	Full Model (random)	combined	0.0175185										Perceptual & Representation	combined	0.0554409
	Full Model (random)	combined	0.0270944										Perceptual & Representation	combined	0.0646573
	Full Model (random)	self-motion	0.0611599										Perceptual & Representation	combined	0.0193652
	Full Model (random)	conflict	0.0236712										Perceptual & Representation	combined	0.0461237
	Full Model (random)	self-motion	0.0859632										Perceptual & Representation	combined	0.0339436
	Full Model (random)	self-motion	0.0564741										Perceptual & Representation	combined	0.0414248
	Full Model (random)	combined	0.0178717										Perceptual & Representation	combined	0.0998068
	Full Model (random)	conflict	0.0611898										Perceptual & Representation	combined	0.203372
	Full Model (random)	conflict	0.0350063										Perceptual & Representation	combined	0.0189654
	Full Model (random)	combined	0.0300498										Perceptual & Representation	combined	0.0919337
	Full Model (random)	self-motion	0.0770966										Perceptual & Representation	combined	0.0597926
	Full Model (random)	landmark	0.0147407										Perceptual & Representation	combined	0.110754
	Full Model (random)	combined	0.0198661										Perceptual & Representation	combined	0.0672241
	Full Model (random)	conflict	0.0428283										Perceptual & Representation	combined	0.0137033
	Full Model (random)	self-motion	0.0702417										Perceptual & Representation	combined	0.125692
	Full Model (random)	landmark	0.0238865										Perceptual & Representation	combined	0.0507798
	Full Model (random)	combined	0.00959284										Perceptual & Representation	combined	0.0970936
	Full Model (random)	combined	0.0574306										Perceptual & Representation	combined	0.10772
	Full Model (random)	conflict	0.049152										Perceptual & Representation	combined	0.00885127
	Full Model (random)	landmark	0.00935737										Perceptual & Representation	combined	0.0184263
	Full Model (random)	combined	0.0391446										Perceptual & Representation	combined	0.0575949
	Full Model (random)	conflict	0.0578243										Perceptual & Representation	combined	0.0374329
	Full Model (random)	landmark	0.0363544										Perceptual & Representation	combined	0.0161007
	Full Model (random)	self-motion	0.0204315										Perceptual & Representation	combined	0.0248099
	Full Model (random)	combined	0.0319256										Perceptual & Representation	combined	0.0159102
	Full Model (random)	landmark	0.0203438										Perceptual & Representation	combined	0.0747583
	Full Model (random)	conflict	0.0170502										Perceptual & Representation	combined	0.0945705
	Full Model (random)	self-motion	0.0843304										Perceptual & Representation	combined	0.089405
	Full Model (random)	landmark	0.0269077										Perceptual & Representation	combined	0.121765
	Full Model (random)	landmark	0.0217078										Perceptual & Representation	combined	0.0692524
	Full Model (random)	conflict	0.0368898										Perceptual & Representation	combined	0.112029
	Full Model (random)	conflict	0.0287683										Perceptual & Representation	combined	0.0278434
	Full Model (random)	landmark	0.00996374										Perceptual & Representation	combined	0.0824935
	Full Model (random)	combined	0.041146										Perceptual & Representation	combined	0.0197504
	Full Model (random)	landmark	0.0243949										Perceptual & Representation	combined	0.10117
	Full Model (random)	self-motion	0.0762857										Perceptual & Representation	combined	0.168807
	Full Model (random)	combined	0.0273638										Perceptual & Representation	combined	0.105863
	Full Model (random)	landmark	0.0290456										Perceptual & Representation	combined	0.0730366
	Full Model (random)	conflict	0.0147437										Perceptual & Representation	combined	0.0383689
	Full Model (random)	self-motion	0.0938034										Perceptual & Representation	combined	0.016147
	Full Model (random)	conflict	0.0527758										Perceptual & Representation	combined	0.0503091
	Full Model (random)	landmark	0.0164599										Perceptual & Representation	combined	0.021409
	Full Model (random)	combined	0.0471179										Perceptual & Representation	combined	0.121136
	Full Model (random)	self-motion	0.0469516										Perceptual & Representation	combined	0.133843
	Full Model (random)	self-motion	0.098736										Perceptual & Representation	combined	0.0408383
	Full Model (random)	self-motion	0.0276634										Perceptual & Representation	combined	0.0148515
	Full Model (random)	combined	0.0161005										Perceptual & Representation	combined	0.0569705
	Full Model (random)	conflict	0.0366319										Perceptual & Representation	combined	0.0189586
	Full Model (random)	self-motion	0.0493559										Perceptual & Representation	combined	0.080658
	Full Model (random)	conflict	0.048759										Perceptual & Representation	combined	0.109979
	Full Model (random)	landmark	0.0193555										Full Model	self-motion	0.13643
	Full Model (random)	combined	0.0434064										Full Model	self-motion	0.233042
	Full Model (random)	conflict	0.0725876										Full Model	self-motion	0.279409
	Full Model (random)	combined	0.0263202										Full Model	self-motion	0.206385
	Full Model (random)	landmark	0.0185608										Full Model	self-motion	0.49613
	Full Model (random)	self-motion	0.0890668										Full Model	self-motion	0.299413
	Full Model (random)	landmark	0.0359789										Full Model	self-motion	0.167296
	Full Model (random)	combined	0.0344538										Full Model	self-motion	0.331829
	Full Model (random)	self-motion	0.0430128										Full Model	self-motion	0.0494925
	Full Model (random)	conflict	0.0490172										Full Model	self-motion	0.270248
	Full Model (random)	self-motion	0.0903567										Full Model	self-motion	0.0668843
	Full Model (random)	landmark	0.0185667										Full Model	self-motion	0.306342
	Full Model (random)	conflict	0.0290256										Full Model	self-motion	0.193684
	Full Model (random)	self-motion	0.0490607										Full Model	self-motion	0.368086
	Full Model (random)	combined	0.0485084										Full Model	self-motion	0.0658435
	Full Model (random)	landmark	0.0163304										Full Model	self-motion	0.563772
	Full Model (random)	self-motion	0.0526967										Full Model	self-motion	0.217813
	Full Model (random)	conflict	0.0485328										Full Model	self-motion	0.450824
	Full Model (random)	combined	0.0231036										Full Model	self-motion	0.442241
	Full Model (random)	combined	0.00783689										Full Model	self-motion	0.100741
	Full Model (random)	landmark	0.0196566										Full Model	self-motion	0.045397
	Full Model (random)	conflict	0.0227755										Full Model	self-motion	0.143489
	Full Model (random)	combined	0.0379902										Full Model	self-motion	0.454814
	Full Model (random)	conflict	0.0633168										Full Model	self-motion	0.549376
	Full Model (random)	conflict	0.0342621										Full Model	self-motion	0.426577
	Full Model (random)	landmark	0.00896253										Full Model	self-motion	0.334554
	Full Model (random)	self-motion	0.0590412										Full Model	self-motion	0.683575
	Full Model (random)	self-motion	0.0705359										Full Model	self-motion	0.1092
	Full Model (random)	conflict	0.0374975										Full Model	self-motion	0.459503
	Full Model (random)	combined	0.0138181										Full Model	self-motion	0.129002
	Full Model (random)	landmark	0.0150549										Full Model	self-motion	0.421416
	Full Model (random)	self-motion	0.0453045										Full Model	self-motion	0.239824
	Full Model (random)	conflict	0.0417951										Full Model	self-motion	0.0791722
	Full Model (random)	combined	0.0281168										Full Model	self-motion	0.143453
	Full Model (random)	landmark	0.0191073										Full Model	self-motion	0.119446
	Full Model (random)	conflict	0.0160388										Full Model	self-motion	0.110881
	Full Model (random)	landmark	0.0277756										Full Model	self-motion	0.595004
	Full Model (random)	combined	0.0133549										Full Model	self-motion	0.185069
	Full Model (random)	self-motion	0.0890117										Full Model	self-motion	0.306031
	Full Model (random)	landmark	0.0144264										Full Model	self-motion	0.360893
	Full Model (random)	combined	0.0274073										Full Model	self-motion	0.175108
	Full Model (random)	self-motion	0.0477806										Full Model	self-motion	0.422866
	Full Model (random)	combined	0.0391498										Full Model	self-motion	0.319638
	Full Model (random)	conflict	0.0619614										Full Model	self-motion	0.220299
	Full Model (random)	self-motion	0.0369161										Full Model	self-motion	0.310411
	Full Model (random)	landmark	0.0135756										Full Model	self-motion	0.0771498
	Full Model (random)	combined	0.0161354										Full Model	self-motion	0.421293
	Full Model (random)	self-motion	0.059476										Full Model	self-motion	0.323619
	Full Model (random)	conflict	0.0490066										Full Model	self-motion	0.0939909
	Full Model (random)	landmark	0.0263574										Full Model	landmark	0.0775955
	Full Model (random)	landmark	0.0217159										Full Model	landmark	0.375638
	Full Model (random)	conflict	0.0428685										Full Model	landmark	0.0351628
	Full Model (random)	self-motion	0.0808697										Full Model	landmark	0.72301
	Full Model (random)	combined	0.0228629										Full Model	landmark	0.0684301
	Full Model (random)	combined	0.0531704										Full Model	landmark	0.0114082
	Full Model (random)	conflict	0.02401										Full Model	landmark	0.0420352
	Full Model (random)	self-motion	0.0442788										Full Model	landmark	0.118896
	Full Model (random)	landmark	0.0270292										Full Model	landmark	0.27993
	Full Model (random)	combined	0.0542953										Full Model	landmark	0.288185
	Full Model (random)	landmark	0.0403266										Full Model	landmark	0.103628
	Full Model (random)	conflict	0.0288202										Full Model	landmark	1.00924
	Full Model (random)	self-motion	0.0238763										Full Model	landmark	0.132635
	Full Model (random)	self-motion	0.126411										Full Model	landmark	0.026735
	Full Model (random)	self-motion	0.154458										Full Model	landmark	0.0444621
	Full Model (random)	self-motion	0.171702										Full Model	landmark	0.404027
	Full Model (random)	landmark	0.031305										Full Model	landmark	0.129736
	Full Model (random)	conflict	0.0233729										Full Model	landmark	0.108799
	Full Model (random)	combined	0.0385968										Full Model	landmark	0.117722
	Full Model (random)	self-motion	0.235455										Full Model	landmark	0.0665253
	Full Model (random)	landmark	0.0143848										Full Model	landmark	0.017908
	Full Model (random)	combined	0.0429764										Full Model	landmark	0.0516193
	Full Model (random)	landmark	0.0244319										Full Model	landmark	0.0643583
	Full Model (random)	conflict	0.0780579										Full Model	landmark	0.0217644
	Full Model (random)	self-motion	0.164979										Full Model	landmark	0.736594
	Full Model (random)	self-motion	0.371032										Full Model	landmark	0.0614337
	Full Model (random)	conflict	0.0278575										Full Model	landmark	0.0764123
	Full Model (random)	combined	0.0490066										Full Model	landmark	0.0465673
	Full Model (random)	combined	0.0468438										Full Model	landmark	0.18183
	Full Model (random)	landmark	0.037615										Full Model	landmark	0.0581048
	Full Model (random)	self-motion	0.358382										Full Model	landmark	0.0567539
	Full Model (random)	conflict	0.0353961										Full Model	landmark	0.0675792
	Full Model (random)	landmark	0.0194557										Full Model	landmark	0.0249463
	Full Model (random)	combined	0.0936394										Full Model	landmark	0.312999
	Full Model (random)	conflict	0.0531038										Full Model	landmark	0.491782
	Full Model (random)	self-motion	0.096974										Full Model	landmark	0.13849
	Full Model (random)	landmark	0.0622181										Full Model	landmark	0.108322
	Full Model (random)	conflict	0.085717										Full Model	landmark	0.0192025
	Full Model (random)	landmark	0.0664339										Full Model	landmark	0.0152795
	Full Model (random)	combined	0.0843481										Full Model	landmark	0.0865634
	Full Model (random)	self-motion	0.0683938										Full Model	landmark	0.0106449
	Full Model (random)	combined	0.0839506										Full Model	landmark	0.0276156
	Full Model (random)	self-motion	0.149425										Full Model	landmark	0.308179
	Full Model (random)	self-motion	0.194253										Full Model	landmark	0.172683
	Full Model (random)	landmark	0.00792397										Full Model	landmark	0.363229
	Full Model (random)	combined	0.0621744										Full Model	landmark	0.119795
	Full Model (random)	landmark	0.117021										Full Model	landmark	0.0538087
	Full Model (random)	self-motion	0.0728241										Full Model	landmark	0.256773
	Full Model (random)	conflict	0.0664043										Full Model	landmark	0.015895
	Full Model (random)	landmark	0.0228803										Full Model	conflict	0.0493344
	Full Model (random)	combined	0.0250357										Full Model	conflict	0.0762591
	Full Model (random)	conflict	0.0529967										Full Model	conflict	0.0386049
	Full Model (random)	self-motion	0.216778										Full Model	conflict	0.0284706
	Full Model (random)	self-motion	0.223531										Full Model	conflict	0.051187
	Full Model (random)	combined	0.0267931										Full Model	conflict	0.435325
	Full Model (random)	conflict	0.0573244										Full Model	conflict	0.0303434
	Full Model (random)	conflict	0.0830778										Full Model	conflict	0.0610426
	Full Model (random)	conflict	0.0409765										Full Model	conflict	0.10136
	Full Model (random)	combined	0.0623206										Full Model	conflict	0.0756362
	Full Model (random)	self-motion	0.146812										Full Model	conflict	0.201067
	Full Model (random)	landmark	0.0225787										Full Model	conflict	0.0262544
	Full Model (random)	conflict	0.0890594										Full Model	conflict	0.122577
	Full Model (random)	self-motion	0.0809356										Full Model	conflict	0.0592723
	Full Model (random)	landmark	0.0534007										Full Model	conflict	0.170633
	Full Model (random)	combined	0.0900526										Full Model	conflict	0.161678
	Full Model (random)	conflict	0.0549524										Full Model	conflict	0.119714
	Full Model (random)	landmark	0.0240302										Full Model	conflict	0.0658143
	Full Model (random)	self-motion	0.214817										Full Model	conflict	0.16821
	Full Model (random)	combined	0.0183718										Full Model	conflict	0.462071
	Full Model (random)	landmark	0.0331254										Full Model	conflict	0.122003
	Full Model (random)	combined	0.0298693										Full Model	conflict	0.108367
	Full Model (random)	conflict	0.0166003										Full Model	conflict	0.0581
	Full Model (random)	landmark	0.0207565										Full Model	conflict	0.382222
	Full Model (random)	combined	0.0035957										Full Model	conflict	0.0221505
	Full Model (random)	self-motion	0.405794										Full Model	conflict	0.021317
	Full Model (random)	conflict	0.0318685										Full Model	conflict	0.0637625
	Full Model (random)	landmark	0.0264668										Full Model	conflict	0.0421313
	Full Model (random)	self-motion	0.190721										Full Model	conflict	0.171072
	Full Model (random)	combined	0.0368026										Full Model	conflict	0.0869104
	Full Model (random)	landmark	0.0316361										Full Model	conflict	1.15694
	Full Model (random)	conflict	0.0366672										Full Model	conflict	0.0678871
	Full Model (random)	conflict	0.0237165										Full Model	conflict	0.0870975
	Full Model (random)	self-motion	0.232399										Full Model	conflict	0.0803692
	Full Model (random)	combined	0.017435										Full Model	conflict	0.0398393
	Full Model (random)	self-motion	0.189625										Full Model	conflict	0.461806
	Full Model (random)	conflict	0.0836797										Full Model	conflict	0.154415
	Full Model (random)	combined	0.0205638										Full Model	conflict	0.240925
	Full Model (random)	conflict	0.0492954										Full Model	conflict	0.13296
	Full Model (random)	landmark	0.0344903										Full Model	conflict	0.115362
	Full Model (random)	combined	0.0460331										Full Model	conflict	0.131844
	Full Model (random)	landmark	0.0254544										Full Model	conflict	0.127151
	Full Model (random)	self-motion	0.317013										Full Model	conflict	0.0432867
	Full Model (random)	conflict	0.0835049										Full Model	conflict	0.163067
	Full Model (random)	combined	0.16369										Full Model	conflict	0.38099
	Full Model (random)	conflict	0.110475										Full Model	conflict	0.0532876
	Full Model (random)	landmark	0.0998819										Full Model	conflict	0.120339
	Full Model (random)	self-motion	0.11009										Full Model	conflict	0.0843773
	Full Model (random)	landmark	0.0396013										Full Model	conflict	0.429867
	Full Model (random)	self-motion	0.292598										Full Model	combined	0.170394
	Full Model (random)	conflict	0.0468461										Full Model	combined	0.183329
	Full Model (random)	self-motion	0.164088										Full Model	combined	0.0120549
	Full Model (random)	conflict	0.0186005										Full Model	combined	0.0735883
	Full Model (random)	self-motion	0.246485										Full Model	combined	0.443219
	Full Model (random)	combined	0.0100472										Full Model	combined	0.16781
	Full Model (random)	landmark	0.0289349										Full Model	combined	0.0279172
	Full Model (random)	combined	0.148147										Full Model	combined	0.228477
	Full Model (random)	self-motion	0.135259										Full Model	combined	0.164395
	Full Model (random)	landmark	0.0746264										Full Model	combined	0.0568554
	Full Model (random)	conflict	0.119577										Full Model	combined	0.0751936
	Full Model (random)	combined	0.0381186										Full Model	combined	0.0903256
	Full Model (random)	landmark	0.0523139										Full Model	combined	0.110068
	Full Model (random)	conflict	0.0476399										Full Model	combined	0.190191
	Full Model (random)	combined	0.0328734										Full Model	combined	0.119827
	Full Model (random)	combined	0.0386056										Full Model	combined	0.863048
	Full Model (random)	landmark	0.0170303										Full Model	combined	0.223943
	Full Model (random)	conflict	0.0411448										Full Model	combined	0.0224481
	Full Model (random)	self-motion	0.210248										Full Model	combined	0.0646844
	Full Model (random)	combined	0.0267896										Full Model	combined	0.699619
	Full Model (random)	conflict	0.0859735										Full Model	combined	0.541865
	Full Model (random)	self-motion	0.180163										Full Model	combined	0.0524523
	Full Model (random)	landmark	0.00809545										Full Model	combined	0.0291495
	Full Model (random)	self-motion	0.111193										Full Model	combined	0.154718
	Full Model (random)	conflict	0.0868902										Full Model	combined	0.132683
	Full Model (random)	landmark	0.0318629										Full Model	combined	0.138259
	Full Model (random)	combined	0.0676163										Full Model	combined	0.0512303
	Full Model (random)	landmark	0.0565002										Full Model	combined	0.171306
	Full Model (random)	self-motion	0.197572										Full Model	combined	0.149906
	Full Model (random)	conflict	0.0406177										Full Model	combined	0.0426866
	Full Model (random)	conflict	0.0729854										Full Model	combined	0.252762
	Full Model (random)	self-motion	0.105269										Full Model	combined	0.352724
	Full Model (random)	combined	0.0870325										Full Model	combined	0.0208521
	Full Model (random)	landmark	0.0556116										Full Model	combined	0.0264609
	Full Model (random)	combined	0.118384										Full Model	combined	0.116196
	Full Model (random)	conflict	0.0725805										Full Model	combined	0.651074
	Full Model (random)	self-motion	0.0915383										Full Model	combined	0.0512183
	Full Model (random)	landmark	0.0500417										Full Model	combined	0.040914
	Full Model (random)	self-motion	0.0727894										Full Model	combined	0.00987298
	Full Model (random)	combined	0.0904306										Full Model	combined	0.159117
	Full Model (random)	conflict	0.0603761										Full Model	combined	0.148762
	Full Model (random)	landmark	0.108814										Full Model	combined	0.0337215
	Full Model (random)	combined	0.107854										Full Model	combined	0.032595
	Full Model (random)	self-motion	0.185323										Full Model	combined	0.0232261
	Full Model (random)	self-motion	0.0523016										Full Model	combined	0.105401
	Full Model (random)	landmark	0.0982849										Full Model	combined	0.0293933
	Full Model (random)	self-motion	0.217768										Full Model	combined	0.0465744
	Full Model (random)	combined	0.134958										Full Model	combined	0.266539
	Full Model (random)	conflict	0.0633938										Full Model	combined	0.265685
	Full Model (random)	conflict	0.0860028
	Full Model (random)	self-motion	0.264174
	Full Model (random)	conflict	0.0441796
	Full Model (random)	combined	0.0108937
	Full Model (random)	landmark	0.0108167
	Full Model (random)	self-motion	0.266019
	Full Model (random)	conflict	0.0850275
	Full Model (random)	conflict	0.0230689
	Full Model (random)	combined	0.025297
	Full Model (random)	self-motion	0.24748
	Full Model (random)	combined	0.139614
	Full Model (random)	conflict	0.0958631
	Full Model (random)	landmark	0.1109
	Full Model (random)	conflict	0.147782
	Full Model (random)	self-motion	0.19073
	Full Model (random)	landmark	0.0725764
	Full Model (random)	combined	0.143636
	Full Model (random)	self-motion	0.185988
	Full Model (random)	combined	0.0290415
	Full Model (random)	conflict	0.0468492
	Full Model (random)	landmark	0.0734777
	Full Model (random)	landmark	0.0154303
	Full Model (random)	landmark	0.11222
	Full Model (random)	conflict	0.0652009
	Full Model (random)	combined	0.00679406
	Full Model (random)	conflict	0.062556
	Full Model (random)	landmark	0.0338505
	Full Model (random)	self-motion	0.171368
	Full Model (random)	combined	0.0665199
	Full Model (random)	self-motion	0.15097
	Full Model (random)	conflict	0.02974
	Full Model (random)	landmark	0.107928
	Full Model (random)	combined	0.0456274
	Full Model (random)	combined	0.0136086
	Full Model (random)	landmark	0.0568261
	Full Model (random)	conflict	0.103224
	Full Model (random)	combined	0.121472
	Full Model (random)	conflict	0.0716954
	Full Model (random)	combined	0.042694
	Full Model (random)	self-motion	0.160734
	Full Model (random)	landmark	0.0482862
	Full Model (random)	conflict	0.0722084
	Full Model (random)	self-motion	0.24867
	Full Model (random)	conflict	0.0429619
	Full Model (random)	landmark	0.0120462
	Full Model (random)	combined	0.0199427
	Full Model (random)	landmark	0.019318
	Full Model (random)	self-motion	0.196024
	Full Model (random)	combined	0.0358396
	Full Model (random)	self-motion	0.230613
	Full Model (random)	self-motion	0.159766
	Full Model (random)	combined	0.0245312
	Full Model (random)	landmark	0.0280318
	Full Model (random)	conflict	0.0388387
	Full Model (random)	self-motion	0.226176
	Full Model (random)	combined	0.0333413
	Full Model (random)	conflict	0.045269
	Full Model (random)	landmark	0.0157889
	Full Model (random)	combined	0.0348615
	Full Model (random)	conflict	0.0444986
	Full Model (random)	self-motion	0.213285
	Full Model (random)	landmark	0.0277688
	Full Model (random)	conflict	0.0881759
	Full Model (random)	combined	0.11528
	Full Model (random)	self-motion	0.0655551
	Full Model (random)	landmark	0.0556443
	Full Model (random)	conflict	0.0806782
	Full Model (random)	landmark	0.0144175
	Full Model (random)	combined	0.0739189
	Full Model (random)	self-motion	0.181027
	Full Model (random)	conflict	0.0439777
	Full Model (random)	landmark	0.0481576
	Full Model (random)	combined	0.0553601
	Full Model (random)	conflict	0.0403679
	Full Model (random)	landmark	0.0541003
	Full Model (random)	combined	0.0433992
	Full Model (random)	self-motion	0.190199
	Full Model (random)	conflict	0.086877
	Full Model (random)	combined	0.0967274
	Full Model (random)	self-motion	0.28986
	Full Model (random)	landmark	0.050291
	Full Model (random)	combined	0.0469875
	Full Model (random)	landmark	0.0692783
	Full Model (random)	self-motion	0.122701
	Full Model (random)	conflict	0.0861281
	Full Model (random)	combined	0.0172182
	Full Model (random)	conflict	0.0396995
	Full Model (random)	landmark	0.0214884
	Full Model (random)	self-motion	0.246639
	Full Model (random)	self-motion	0.113412
	Full Model (random)	landmark	0.0452599
	Full Model (random)	combined	0.0571639
	Full Model (random)	self-motion	0.229497
	Full Model (random)	self-motion	0.0771039
	Full Model (random)	self-motion	0.174978
	Full Model (random)	conflict	0.0249337
	Full Model (random)	combined	0.0380266
	Full Model (random)	landmark	0.010529
	Full Model (random)	combined	0.0588884
	Full Model (random)	self-motion	0.0979674
	Full Model (random)	conflict	0.058677
	Full Model (random)	landmark	0.0307527
	Full Model (random)	combined	0.0393114
	Full Model (random)	conflict	0.0681651
	Full Model (random)	landmark	0.0130748
	Full Model (random)	combined	0.0485831
	Full Model (random)	landmark	0.0197923
	Full Model (random)	self-motion	0.10018
	Full Model (random)	conflict	0.0569308
	Full Model (random)	combined	0.0686725
	Full Model (random)	self-motion	0.162908
	Full Model (random)	combined	0.01826
	Full Model (random)	landmark	0.0245243
	Full Model (random)	conflict	0.0397915
	Full Model (random)	combined	0.0604881
	Full Model (random)	conflict	0.028404
	Full Model (random)	self-motion	0.112624
	Full Model (random)	conflict	0.0534125
	Full Model (random)	landmark	0.0715711
	Full Model (random)	conflict	0.0284196
	Full Model (random)	conflict	0.0709596
	Full Model (random)	combined	0.0600449
	Full Model (random)	landmark	0.0750213
	Full Model (random)	conflict	0.0202834
	Full Model (random)	combined	0.0826614
	Full Model (random)	self-motion	0.083807
	Full Model (random)	self-motion	0.129738
	Full Model (random)	combined	0.0456991
	Full Model (random)	landmark	0.064128
	Full Model (random)	conflict	0.0198112
	Full Model (random)	landmark	0.0265365
	Full Model (random)	combined	0.0441325
	Full Model (random)	self-motion	0.115787
	Full Model (random)	combined	0.0386475
	Full Model (random)	self-motion	0.0759827
	Full Model (random)	landmark	0.0575677
	Full Model (random)	combined	0.0768569
	Full Model (random)	conflict	0.0458908
	Full Model (random)	landmark	0.0100019
	Full Model (random)	self-motion	0.141199
	Full Model (random)	combined	0.0323546
	Full Model (random)	conflict	0.0726976
	Full Model (random)	self-motion	0.105541
	Full Model (random)	conflict	0.0474041
	Full Model (random)	landmark	0.0620564
	Full Model (random)	landmark	0.0428835
	Full Model (random)	self-motion	0.130129
	Full Model (random)	landmark	0.0252331
	Full Model (random)	combined	0.075043
	Full Model (random)	landmark	0.0179117
	Full Model (random)	combined	0.0370015
	Full Model (random)	landmark	0.0325349
	Full Model (random)	combined	0.0395367
	Full Model (random)	conflict	0.0767378
	Full Model (random)	self-motion	0.0865507
	Full Model (random)	landmark	0.0248452
	Full Model (random)	self-motion	0.143845
	Full Model (random)	conflict	0.0441734
	Full Model (random)	combined	0.0190335
	Full Model (random)	self-motion	0.074861
	Full Model (random)	conflict	0.0496452
	Full Model (random)	conflict	0.0500898
	Full Model (random)	landmark	0.0312769
	Full Model (random)	conflict	0.0390498
	Full Model (random)	combined	0.0344537
	Full Model (random)	self-motion	0.166129
	Full Model (random)	landmark	0.0533719
	Full Model (random)	self-motion	0.135991
	Full Model (random)	conflict	0.0420833
	Full Model (random)	landmark	0.0244451
	Full Model (random)	combined	0.0255982
	Full Model (random)	landmark	0.0168749
	Full Model (random)	combined	0.037986
	Full Model (random)	self-motion	0.144165
	Full Model (random)	conflict	0.0366605
	Full Model (random)	landmark	0.0317108
	Full Model (random)	conflict	0.0715176
	Full Model (random)	combined	0.0376187
	Full Model (random)	landmark	0.0568935
	Full Model (random)	conflict	0.0469366
	Full Model (random)	combined	0.040231
	Full Model (random)	self-motion	0.0987272
	Full Model (random)	self-motion	0.157909
	Full Model (random)	landmark	0.0073771
	Full Model (random)	combined	0.0281781
	Full Model (random)	conflict	0.0456138
	Full Model (random)	combined	0.0352288
	Full Model (random)	conflict	0.0382944
	Full Model (random)	landmark	0.0347829
	Full Model (random)	self-motion	0.130699
	Full Model (random)	conflict	0.0478201
	Full Model (random)	self-motion	0.132794
	Full Model (random)	landmark	0.0348091
	Full Model (random)	combined	0.0217577
	Full Model (random)	combined	0.0320826
	Full Model (random)	self-motion	0.11655
	Full Model (random)	landmark	0.0462696
	Full Model (random)	conflict	0.0418178
	Full Model (random)	combined	0.0733695
	Full Model (random)	self-motion	0.0598373
	Full Model (random)	self-motion	0.122712
	Full Model (random)	landmark	0.0516146
	Full Model (random)	conflict	0.0765553
	Full Model (random)	self-motion	0.135429
	Full Model (random)	landmark	0.0594307
	Full Model (random)	combined	0.103172
	Full Model (random)	conflict	0.0687008
	Full Model (random)	self-motion	0.0542055
	Full Model (random)	combined	0.0766282
	Full Model (random)	self-motion	0.0697541
	Full Model (random)	conflict	0.0844198
	Full Model (random)	landmark	0.0538497
	Full Model (random)	combined	0.0601352
	Full Model (random)	landmark	0.0195593
	Full Model (random)	conflict	0.0690144
	Full Model (random)	landmark	0.0394073
	Full Model (random)	conflict	0.0510348
	Full Model (random)	conflict	0.0507613
	Full Model (random)	combined	0.0816389
	Full Model (random)	self-motion	0.111025
	Full Model (random)	self-motion	0.17401
	Full Model (random)	landmark	0.029691
	Full Model (random)	combined	0.0502325
	Full Model (random)	conflict	0.0287751
	Full Model (random)	self-motion	0.195301
	Full Model (random)	conflict	0.0438316
	Full Model (random)	landmark	0.0225808
	Full Model (random)	combined	0.0208331
	Full Model (random)	landmark	0.0322595
	Full Model (random)	combined	0.0396093
	Full Model (random)	conflict	0.0326408
	Full Model (random)	conflict	0.0313945
	Full Model (random)	self-motion	0.102599
	Full Model (random)	conflict	0.0388446
	Full Model (random)	combined	0.0145599
	Full Model (random)	landmark	0.135445
	Full Model (random)	self-motion	0.18716
	Full Model (random)	conflict	0.0679663
	Full Model (random)	landmark	0.0196494
	Full Model (random)	combined	0.0159039
	Full Model (random)	combined	0.0558069
	Full Model (random)	self-motion	0.157497
	Full Model (random)	landmark	0.0455892
	Full Model (random)	self-motion	0.0953394
	Full Model (random)	self-motion	0.163633
	Full Model (random)	conflict	0.0504768
	Full Model (random)	landmark	0.0723532
	Full Model (random)	combined	0.0716992
	Full Model (random)	conflict	0.0705996
	Full Model (random)	self-motion	0.0745368
	Full Model (random)	combined	0.0733541
	Full Model (random)	landmark	0.0693591
	Full Model (random)	combined	0.0552949
	Full Model (random)	landmark	0.0496904
	Full Model (random)	conflict	0.0562041
	Full Model (random)	self-motion	0.125822
	Full Model (random)	conflict	0.0653445
	Full Model (random)	combined	0.034605
	Full Model (random)	self-motion	0.247491
	Full Model (random)	self-motion	0.128936
	Full Model (random)	self-motion	0.20029
	Full Model (random)	conflict	0.0793815
	Full Model (random)	combined	0.0543552
	Full Model (random)	self-motion	0.0456451
	Full Model (random)	landmark	0.0956924
	Full Model (random)	landmark	0.0266087
	Full Model (random)	conflict	0.0250042
	Full Model (random)	self-motion	0.18352
	Full Model (random)	combined	0.0372778
	Full Model (random)	combined	0.103343
	Full Model (random)	landmark	0.0515857
	Full Model (random)	conflict	0.131971
	Full Model (random)	landmark	0.102144
	Full Model (random)	combined	0.080563
	Full Model (random)	conflict	0.053818
	Full Model (random)	landmark	0.0622464
	Full Model (random)	self-motion	0.238181
	Full Model (random)	conflict	0.0443665
	Full Model (random)	combined	0.0131016
	Full Model (random)	self-motion	0.190725
	Full Model (random)	landmark	0.0156238
	Full Model (random)	landmark	0.0552853
	Full Model (random)	combined	0.0570154
	Full Model (random)	self-motion	0.11837
	Full Model (random)	combined	0.0218491
	Full Model (random)	conflict	0.0300592
	Full Model (random)	landmark	0.0243047
	Full Model (random)	combined	0.019233
	Full Model (random)	landmark	0.096842
	Full Model (random)	self-motion	0.101625
	Full Model (random)	conflict	0.0440875
	Full Model (random)	combined	0.0375655
	Full Model (random)	landmark	0.0574475
	Full Model (random)	combined	0.0739339
	Full Model (random)	conflict	0.04923
	Full Model (random)	self-motion	0.0987752
	Full Model (random)	self-motion	0.042249
	Full Model (random)	landmark	0.0835073
	Full Model (random)	combined	0.102754
	Full Model (random)	conflict	0.0502952
	Full Model (random)	landmark	0.015679
	Full Model (random)	self-motion	0.193796
	Full Model (random)	conflict	0.0452932
	Full Model (random)	combined	0.0235678
	Full Model (random)	landmark	0.0129683
	Full Model (random)	combined	0.0107052
	Full Model (random)	self-motion	0.168679
	Full Model (random)	conflict	0.0858046
	Full Model (random)	conflict	0.0333579
	Full Model (random)	self-motion	0.201643
	Full Model (random)	landmark	0.0224629
	Full Model (random)	self-motion	0.35179
	Full Model (random)	conflict	0.0380138
	Full Model (random)	self-motion	0.421846
	Full Model (random)	combined	0.15183
	Full Model (random)	self-motion	0.551134
	Full Model (random)	landmark	0.252504
	Full Model (random)	combined	0.167721
	Full Model (random)	conflict	0.132873
	Full Model (random)	conflict	0.0739143
	Full Model (random)	self-motion	0.279304
	Full Model (random)	landmark	0.529422
	Full Model (random)	combined	0.22041
	Full Model (random)	combined	0.202155
	Full Model (random)	landmark	0.278739
	Full Model (random)	conflict	0.305774
	Full Model (random)	self-motion	0.310445
	Full Model (random)	conflict	0.247446
	Full Model (random)	landmark	0.146806
	Full Model (random)	self-motion	0.48925
	Full Model (random)	landmark	0.204764
	Full Model (random)	self-motion	0.425831
	Full Model (random)	combined	0.266316
	Full Model (random)	conflict	0.163735
	Full Model (random)	landmark	0.232707
	Full Model (random)	landmark	0.231539
	Full Model (random)	self-motion	0.378296
	Full Model (random)	combined	0.207069
	Full Model (random)	conflict	0.271672
	Full Model (random)	self-motion	0.381108
	Full Model (random)	landmark	0.315016
	Full Model (random)	self-motion	0.355825
	Full Model (random)	conflict	0.227391
	Full Model (random)	landmark	0.191485
	Full Model (random)	combined	0.333779
	Full Model (random)	combined	0.202382
	Full Model (random)	conflict	0.195633
	Full Model (random)	landmark	0.157697
	Full Model (random)	combined	0.141658
	Full Model (random)	self-motion	0.641798
	Full Model (random)	landmark	0.268112
	Full Model (random)	combined	0.312395
	Full Model (random)	conflict	0.153297
	Full Model (random)	self-motion	0.395625
	Full Model (random)	self-motion	0.444118
	Full Model (random)	combined	0.164629
	Full Model (random)	landmark	0.290468
	Full Model (random)	conflict	0.224186
	Full Model (random)	self-motion	0.298881
	Full Model (random)	landmark	0.416445
	Full Model (random)	conflict	0.190386
	Full Model (random)	combined	0.209578
	Full Model (random)	self-motion	0.390827
	Full Model (random)	conflict	0.166914
	Full Model (random)	combined	0.0752519
	Full Model (random)	landmark	0.479262
	Full Model (random)	landmark	0.23216
	Full Model (random)	conflict	0.127372
	Full Model (random)	combined	0.25894
	Full Model (random)	self-motion	0.492673
	Full Model (random)	conflict	0.14745
	Full Model (random)	combined	0.243551
	Full Model (random)	conflict	0.194578
	Full Model (random)	conflict	0.239643
	Full Model (random)	self-motion	0.300126
	Full Model (random)	landmark	0.138366
	Full Model (random)	conflict	0.135042
	Full Model (random)	self-motion	0.64744
	Full Model (random)	combined	0.13531
	Full Model (random)	conflict	0.157884
	Full Model (random)	self-motion	0.482087
	Full Model (random)	combined	0.158772
	Full Model (random)	landmark	0.257207
	Full Model (random)	landmark	0.252603
	Full Model (random)	conflict	0.252773
	Full Model (random)	self-motion	0.280006
	Full Model (random)	combined	0.269395
	Full Model (random)	self-motion	0.541484
	Full Model (random)	conflict	0.176096
	Full Model (random)	landmark	0.115312
	Full Model (random)	combined	0.217553
	Full Model (random)	conflict	0.187968
	Full Model (random)	landmark	0.358964
	Full Model (random)	combined	0.245935
	Full Model (random)	self-motion	0.254215
	Full Model (random)	conflict	0.158321
	Full Model (random)	combined	0.285555
	Full Model (random)	self-motion	0.478577
	Full Model (random)	landmark	0.121954
	Full Model (random)	combined	0.223972
	Full Model (random)	landmark	0.295539
	Full Model (random)	landmark	0.342428
[truncated: 1,782 more rows]

## Sheet: sFig13
sFig13a				sFig13b				sFig13c				sFig13d				sFig13e
DATA				DATA				DATA				DATA				DATA
	run	condition	energy distance		run	condition	energy distance		run	condition	energy distance		run	condition	energy distance		run	condition	energy distance
	Perceptual	landmark	0.208379		Perceptual	landmark	0.19422		Zero Model	self-motion	0.483885		Perceptual	landmark	0.228123		Zero Model	conflict	1.0545
	Perceptual	self-motion	0.288081		Perceptual	self-motion	0.421854		Zero Model	conflict	0.500687		Perceptual	landmark	0.222361		Zero Model	conflict	1.05273
	Perceptual	landmark	0.210208		Perceptual	self-motion	0.41834		Zero Model	landmark	0.415665		Perceptual	conflict	1.17688		Zero Model	self-motion	0.835023
	Perceptual	self-motion	0.282943		Perceptual	conflict	0.560075		Zero Model	self-motion	0.483547		Perceptual	self-motion	0.661291		Zero Model	combined	0.591902
	Perceptual	landmark	0.209637		Perceptual	combined	0.191632		Zero Model	combined	0.332302		Perceptual	combined	0.17503		Zero Model	self-motion	0.837252
	Perceptual	self-motion	0.291882		Perceptual	conflict	0.554364		Zero Model	landmark	0.417891		Perceptual	conflict	1.18064		Zero Model	landmark	0.680785
	Perceptual	conflict	0.371822		Perceptual	self-motion	0.419299		Zero Model	self-motion	0.482857		Perceptual	conflict	1.1785		Zero Model	conflict	1.05089
	Perceptual	combined	0.15215		Perceptual	conflict	0.559978		Zero Model	combined	0.332207		Perceptual	self-motion	0.653244		Zero Model	combined	0.591331
	Perceptual	self-motion	0.285924		Perceptual	conflict	0.550759		Zero Model	self-motion	0.482555		Perceptual	combined	0.153042		Zero Model	self-motion	0.837385
	Perceptual	self-motion	0.281121		Perceptual	self-motion	0.418436		Zero Model	landmark	0.415247		Perceptual	landmark	0.222217		Zero Model	conflict	1.05444
	Perceptual	conflict	0.376274		Perceptual	combined	0.192667		Zero Model	landmark	0.414367		Perceptual	combined	0.162161		Zero Model	conflict	1.05165
	Perceptual	conflict	0.380718		Perceptual	combined	0.192065		Zero Model	combined	0.331877		Perceptual	self-motion	0.676123		Zero Model	self-motion	0.83738
	Perceptual	combined	0.149119		Perceptual	conflict	0.553901		Zero Model	self-motion	0.48314		Perceptual	landmark	0.23144		Zero Model	landmark	0.680891
	Perceptual	conflict	0.381848		Perceptual	conflict	0.555821		Zero Model	conflict	0.505593		Perceptual	combined	0.167731		Zero Model	combined	0.589761
	Perceptual	landmark	0.205423		Perceptual	self-motion	0.417684		Zero Model	self-motion	0.482413		Perceptual	conflict	1.17526		Zero Model	conflict	1.05359
	Perceptual	self-motion	0.284895		Perceptual	landmark	0.193974		Zero Model	combined	0.332123		Perceptual	self-motion	0.667088		Zero Model	landmark	0.676078
	Perceptual	landmark	0.209976		Perceptual	landmark	0.193644		Zero Model	conflict	0.510298		Perceptual	landmark	0.229857		Zero Model	self-motion	0.83719
	Perceptual	combined	0.146716		Perceptual	combined	0.190221		Zero Model	combined	0.332256		Perceptual	self-motion	0.655722		Zero Model	landmark	0.676726
	Perceptual	landmark	0.206606		Perceptual	combined	0.189344		Zero Model	combined	0.331917		Perceptual	combined	0.159872		Zero Model	landmark	0.680877
	Perceptual	landmark	0.213579		Perceptual	landmark	0.19233		Zero Model	landmark	0.413844		Perceptual	landmark	0.230273		Zero Model	conflict	1.05468
	Perceptual	conflict	0.374114		Perceptual	combined	0.191796		Zero Model	landmark	0.414048		Perceptual	landmark	0.220995		Zero Model	landmark	0.680813
	Perceptual	landmark	0.211612		Perceptual	landmark	0.192308		Zero Model	conflict	0.510774		Perceptual	combined	0.159178		Zero Model	self-motion	0.831639
	Perceptual	conflict	0.389218		Perceptual	landmark	0.193627		Zero Model	self-motion	0.483294		Perceptual	landmark	0.221828		Zero Model	combined	0.591895
	Perceptual	combined	0.149173		Perceptual	landmark	0.193568		Zero Model	combined	0.333125		Perceptual	combined	0.166566		Zero Model	combined	0.592112
	Perceptual	self-motion	0.282884		Perceptual	landmark	0.192838		Zero Model	self-motion	0.483316		Perceptual	landmark	0.232072		Zero Model	combined	0.592043
	Perceptual	self-motion	0.287738		Perceptual	landmark	0.19239		Zero Model	combined	0.332847		Perceptual	landmark	0.207826		Zero Model	combined	0.591558
	Perceptual	combined	0.153041		Perceptual	landmark	0.193622		Zero Model	combined	0.332077		Perceptual	self-motion	0.669229		Zero Model	conflict	1.05462
	Perceptual	combined	0.14842		Perceptual	combined	0.191087		Zero Model	landmark	0.413815		Perceptual	combined	0.162936		Zero Model	self-motion	0.832033
	Perceptual	self-motion	0.291769		Perceptual	combined	0.190416		Zero Model	conflict	0.510123		Perceptual	self-motion	0.657153		Zero Model	conflict	1.05281
	Perceptual	conflict	0.383597		Perceptual	conflict	0.549643		Zero Model	conflict	0.50401		Perceptual	self-motion	0.663462		Zero Model	combined	0.592085
	Perceptual	landmark	0.208358		Perceptual	self-motion	0.421223		Zero Model	landmark	0.415256		Perceptual	combined	0.162359		Zero Model	landmark	0.679724
	Perceptual	combined	0.150142		Perceptual	self-motion	0.420377		Zero Model	self-motion	0.483792		Perceptual	self-motion	0.670408		Zero Model	self-motion	0.836863
	Perceptual	conflict	0.371792		Perceptual	self-motion	0.416691		Zero Model	conflict	0.508017		Perceptual	conflict	1.17863		Zero Model	self-motion	0.837108
	Perceptual	combined	0.146956		Perceptual	combined	0.189642		Zero Model	conflict	0.50293		Perceptual	conflict	1.17822		Zero Model	landmark	0.678579
	Perceptual	conflict	0.372922		Perceptual	conflict	0.552346		Zero Model	conflict	0.504717		Perceptual	conflict	1.19094		Zero Model	combined	0.591234
	Perceptual	conflict	0.378453		Perceptual	conflict	0.549023		Zero Model	conflict	0.507258		Perceptual	conflict	1.16895		Zero Model	landmark	0.680262
	Perceptual	self-motion	0.288887		Perceptual	combined	0.1895		Zero Model	landmark	0.414368		Perceptual	combined	0.169605		Zero Model	self-motion	0.836118
	Perceptual	combined	0.150269		Perceptual	self-motion	0.417409		Zero Model	combined	0.332426		Perceptual	conflict	1.16922		Zero Model	conflict	1.05459
	Perceptual	landmark	0.208889		Perceptual	conflict	0.555089		Zero Model	landmark	0.415544		Perceptual	conflict	1.18719		Zero Model	combined	0.589508
	Perceptual	combined	0.14755		Perceptual	self-motion	0.420863		Zero Model	self-motion	0.483614		Perceptual	self-motion	0.668248		Zero Model	landmark	0.680658
	Zero Model	self-motion	0.295202		Zero Model	self-motion	0.432665		Perceptual	combined	0.325187		Zero Model	combined	0.206822		Perceptual	conflict	1.02142
	Zero Model	landmark	0.232893		Zero Model	landmark	0.200421		Perceptual	combined	0.322567		Zero Model	self-motion	0.711122		Perceptual	landmark	0.629707
	Zero Model	combined	0.159257		Zero Model	landmark	0.200805		Perceptual	landmark	0.409364		Zero Model	landmark	0.282136		Perceptual	combined	0.555854
	Zero Model	conflict	0.2986		Zero Model	combined	0.19905		Perceptual	combined	0.323006		Zero Model	landmark	0.280029		Perceptual	conflict	1.02982
	Zero Model	combined	0.156849		Zero Model	conflict	0.464363		Perceptual	landmark	0.415366		Zero Model	self-motion	0.714648		Perceptual	self-motion	0.791672
	Zero Model	landmark	0.233871		Zero Model	self-motion	0.431512		Perceptual	landmark	0.411628		Zero Model	combined	0.204165		Perceptual	conflict	1.02388
	Zero Model	landmark	0.235912		Zero Model	conflict	0.47622		Perceptual	landmark	0.40996		Zero Model	conflict	0.907149		Perceptual	combined	0.54892
	Zero Model	landmark	0.234738		Zero Model	combined	0.199666		Perceptual	combined	0.325227		Zero Model	conflict	0.894984		Perceptual	conflict	1.02054
	Zero Model	landmark	0.233378		Zero Model	combined	0.197136		Perceptual	landmark	0.412873		Zero Model	self-motion	0.711779		Perceptual	conflict	1.02448
	Zero Model	conflict	0.313548		Zero Model	landmark	0.200301		Perceptual	combined	0.324623		Zero Model	conflict	0.898284		Perceptual	conflict	1.02395
	Zero Model	combined	0.156594		Zero Model	self-motion	0.431202		Perceptual	self-motion	0.476499		Zero Model	landmark	0.28218		Perceptual	conflict	1.02582
	Zero Model	conflict	0.343642		Zero Model	combined	0.198359		Perceptual	landmark	0.411678		Zero Model	self-motion	0.71198		Perceptual	landmark	0.615888
	Zero Model	landmark	0.234622		Zero Model	self-motion	0.429197		Perceptual	landmark	0.409231		Zero Model	landmark	0.282202		Perceptual	conflict	1.02662
	Zero Model	conflict	0.302351		Zero Model	landmark	0.200488		Perceptual	landmark	0.409756		Zero Model	conflict	0.904669		Perceptual	landmark	0.625144
	Zero Model	conflict	0.316198		Zero Model	landmark	0.201115		Perceptual	self-motion	0.480768		Zero Model	combined	0.204735		Perceptual	combined	0.546866
	Zero Model	landmark	0.233348		Zero Model	self-motion	0.432069		Perceptual	self-motion	0.478681		Zero Model	landmark	0.282378		Perceptual	landmark	0.6237
	Zero Model	conflict	0.327009		Zero Model	combined	0.197898		Perceptual	landmark	0.408572		Zero Model	landmark	0.276061		Perceptual	conflict	1.02152
	Zero Model	landmark	0.233314		Zero Model	landmark	0.200445		Perceptual	landmark	0.412507		Zero Model	combined	0.205522		Perceptual	landmark	0.6215
	Zero Model	landmark	0.233177		Zero Model	landmark	0.20014		Perceptual	self-motion	0.480049		Zero Model	combined	0.20681		Perceptual	landmark	0.616528
	Zero Model	conflict	0.370252		Zero Model	landmark	0.200336		Perceptual	conflict	0.505886		Zero Model	landmark	0.282254		Perceptual	landmark	0.624378
	Zero Model	self-motion	0.296806		Zero Model	conflict	0.510398		Perceptual	self-motion	0.478573		Zero Model	landmark	0.276568		Perceptual	self-motion	0.791094
	Zero Model	combined	0.156805		Zero Model	combined	0.196568		Perceptual	combined	0.323822		Zero Model	combined	0.204282		Perceptual	landmark	0.627853
	Zero Model	conflict	0.330009		Zero Model	conflict	0.472283		Perceptual	conflict	0.511211		Zero Model	self-motion	0.717857		Perceptual	conflict	1.02728
	Zero Model	self-motion	0.295582		Zero Model	combined	0.196834		Perceptual	self-motion	0.479139		Zero Model	conflict	0.90439		Perceptual	landmark	0.624085
	Zero Model	self-motion	0.296		Zero Model	combined	0.197091		Perceptual	conflict	0.505892		Zero Model	conflict	0.898604		Perceptual	landmark	0.613661
	Zero Model	self-motion	0.295893		Zero Model	self-motion	0.432388		Perceptual	conflict	0.506247		Zero Model	landmark	0.274407		Perceptual	combined	0.551375
	Zero Model	combined	0.157522		Zero Model	conflict	0.503668		Perceptual	combined	0.322546		Zero Model	self-motion	0.718031		Perceptual	self-motion	0.785271
	Zero Model	self-motion	0.298011		Zero Model	self-motion	0.431367		Perceptual	conflict	0.50377		Zero Model	combined	0.205973		Perceptual	self-motion	0.788258
	Zero Model	self-motion	0.295755		Zero Model	conflict	0.474898		Perceptual	self-motion	0.479946		Zero Model	self-motion	0.717914		Perceptual	combined	0.548868
	Zero Model	combined	0.158238		Zero Model	conflict	0.51617		Perceptual	conflict	0.50797		Zero Model	conflict	0.898383		Perceptual	combined	0.55303
	Zero Model	conflict	0.320275		Zero Model	self-motion	0.43145		Perceptual	self-motion	0.480224		Zero Model	self-motion	0.717936		Perceptual	self-motion	0.791923
	Zero Model	combined	0.157538		Zero Model	combined	0.197624		Perceptual	conflict	0.504143		Zero Model	conflict	0.896698		Perceptual	self-motion	0.791284
	Zero Model	landmark	0.233816		Zero Model	conflict	0.520873		Perceptual	conflict	0.510609		Zero Model	conflict	0.900704		Perceptual	self-motion	0.793751
	Zero Model	combined	0.15676		Zero Model	landmark	0.20055		Perceptual	self-motion	0.477253		Zero Model	combined	0.206785		Perceptual	combined	0.545643
	Zero Model	self-motion	0.295953		Zero Model	conflict	0.49348		Perceptual	conflict	0.50577		Zero Model	conflict	0.903712		Perceptual	combined	0.553861
	Zero Model	self-motion	0.295941		Zero Model	self-motion	0.432127		Perceptual	combined	0.326291		Zero Model	self-motion	0.717773		Perceptual	self-motion	0.789455
	Zero Model	conflict	0.354279		Zero Model	conflict	0.512398		Perceptual	combined	0.324867		Zero Model	combined	0.206866		Perceptual	self-motion	0.793785
	Zero Model	combined	0.157869		Zero Model	combined	0.197781		Perceptual	self-motion	0.476057		Zero Model	combined	0.206718		Perceptual	combined	0.554332
	Zero Model	self-motion	0.296561		Zero Model	landmark	0.199834		Perceptual	conflict	0.505361		Zero Model	landmark	0.281056		Perceptual	combined	0.551297
	Zero Model	combined	0.158028		Zero Model	self-motion	0.433023		Perceptual	combined	0.332209		Zero Model	self-motion	0.713828		Perceptual	self-motion	0.789683
	Motor	conflict	0.165488		Perceptual & Representation	combined	0.0089436		Representation	combined	0.0200905		Representation	combined	0.0297335		Motor & Perceptual	landmark	0.76031
	Motor	landmark	0.193528		Perceptual & Representation	self-motion	0.0912984		Representation	landmark	0.0593416		Representation	landmark	0.0181332		Motor & Perceptual	conflict	0.239891
	Motor	combined	0.132989		Perceptual & Representation	landmark	0.0117221		Representation	landmark	0.0365967		Representation	combined	0.0212057		Motor & Perceptual	self-motion	0.364767
	Motor	conflict	0.163171		Perceptual & Representation	self-motion	0.0988756		Representation	combined	0.017368		Representation	landmark	0.0246277		Motor & Perceptual	landmark	0.714706
	Motor	combined	0.13124		Perceptual & Representation	landmark	0.00759429		Representation	conflict	0.208961		Representation	conflict	0.802996		Motor & Perceptual	conflict	0.317694
	Motor	landmark	0.184424		Perceptual & Representation	landmark	0.00682618		Representation	landmark	0.0619335		Representation	landmark	0.0194593		Motor & Perceptual	combined	0.621008
	Motor	landmark	0.195682		Perceptual & Representation	combined	0.0121896		Representation	combined	0.0202847		Representation	conflict	0.714981		Motor & Perceptual	combined	0.716051
	Motor	self-motion	0.0455959		Perceptual & Representation	combined	0.00897685		Representation	landmark	0.0342064		Representation	conflict	0.708771		Motor & Perceptual	landmark	0.573933
	Motor	self-motion	0.0730296		Perceptual & Representation	landmark	0.00567147		Representation	conflict	0.201086		Representation	conflict	0.752297		Motor & Perceptual	combined	0.709924
	Motor	landmark	0.199576		Perceptual & Representation	conflict	0.33461		Representation	conflict	0.171503		Representation	landmark	0.0159239		Motor & Perceptual	self-motion	0.348636
	Motor	combined	0.122919		Perceptual & Representation	landmark	0.0106171		Representation	conflict	0.201869		Representation	landmark	0.0161865		Motor & Perceptual	self-motion	0.479717
	Motor	conflict	0.166514		Perceptual & Representation	conflict	0.277726		Representation	conflict	0.142784		Representation	conflict	0.737979		Motor & Perceptual	landmark	0.67664
	Motor	self-motion	0.0898311		Perceptual & Representation	landmark	0.0103277		Representation	landmark	0.0720004		Representation	combined	0.0200928		Motor & Perceptual	landmark	0.578087
	Motor	combined	0.134538		Perceptual & Representation	combined	0.0105382		Representation	landmark	0.0578387		Representation	landmark	0.0269708		Motor & Perceptual	conflict	0.298681
	Motor	self-motion	0.0418777		Perceptual & Representation	combined	0.0106105		Representation	conflict	0.178166		Representation	conflict	0.72386		Motor & Perceptual	landmark	0.773616
	Motor	combined	0.130721		Perceptual & Representation	landmark	0.0108596		Representation	landmark	0.04233		Representation	conflict	0.704381		Motor & Perceptual	self-motion	0.215112
	Motor	conflict	0.168492		Perceptual & Representation	self-motion	0.0912924		Representation	landmark	0.0531791		Representation	conflict	0.694649		Motor & Perceptual	combined	0.662185
	Motor	combined	0.123749		Perceptual & Representation	conflict	0.320452		Representation	conflict	0.204057		Representation	landmark	0.0270572		Motor & Perceptual	landmark	0.664862
	Motor	conflict	0.169968		Perceptual & Representation	self-motion	0.102215		Representation	landmark	0.0403591		Representation	conflict	0.64743		Motor & Perceptual	conflict	0.323246
	Motor	landmark	0.193313		Perceptual & Representation	conflict	0.265321		Representation	combined	0.0244737		Representation	landmark	0.0196636		Motor & Perceptual	conflict	0.292066
	Motor	combined	0.130129		Perceptual & Representation	conflict	0.293556		Representation	conflict	0.170893		Representation	landmark	0.0221183		Motor & Perceptual	conflict	0.334174
	Motor	combined	0.122271		Perceptual & Representation	combined	0.00706271		Representation	conflict	0.154071		Representation	combined	0.0265486		Motor & Perceptual	conflict	0.241951
	Motor	landmark	0.188204		Perceptual & Representation	self-motion	0.11437		Representation	conflict	0.192948		Representation	conflict	0.713785		Motor & Perceptual	self-motion	0.433858
	Motor	conflict	0.168835		Perceptual & Representation	conflict	0.285033		Representation	self-motion	0.0927911		Representation	self-motion	0.215509		Motor & Perceptual	combined	0.637156
	Motor	conflict	0.177039		Perceptual & Representation	conflict	0.293794		Representation	landmark	0.0450555		Representation	combined	0.0393527		Motor & Perceptual	combined	0.687101
	Motor	combined	0.128704		Perceptual & Representation	self-motion	0.092059		Representation	combined	0.0114269		Representation	combined	0.0282113		Motor & Perceptual	landmark	0.644435
	Motor	landmark	0.197399		Perceptual & Representation	landmark	0.00972528		Representation	self-motion	0.079356		Representation	self-motion	0.218917		Motor & Perceptual	conflict	0.27236
	Motor	self-motion	0.0463552		Perceptual & Representation	self-motion	0.103154		Representation	self-motion	0.0995649		Representation	self-motion	0.185262		Motor & Perceptual	conflict	0.198367
	Motor	self-motion	0.0499471		Perceptual & Representation	combined	0.00710431		Representation	self-motion	0.070191		Representation	self-motion	0.204623		Motor & Perceptual	combined	0.684142
	Motor	landmark	0.18531		Perceptual & Representation	self-motion	0.11282		Representation	self-motion	0.0890427		Representation	self-motion	0.201499		Motor & Perceptual	self-motion	0.570829
	Motor	self-motion	0.0412539		Perceptual & Representation	self-motion	0.092266		Representation	self-motion	0.089515		Representation	self-motion	0.211789		Motor & Perceptual	self-motion	0.495723
	Motor	self-motion	0.0457553		Perceptual & Representation	combined	0.0063239		Representation	combined	0.0218741		Representation	combined	0.0211522		Motor & Perceptual	self-motion	0.343324
	Motor	landmark	0.191713		Perceptual & Representation	conflict	0.239364		Representation	self-motion	0.0762334		Representation	landmark	0.0170673		Motor & Perceptual	landmark	0.772966
	Motor	conflict	0.173365		Perceptual & Representation	self-motion	0.101019		Representation	combined	0.0174556		Representation	combined	0.0251583		Motor & Perceptual	combined	0.711787
	Motor	landmark	0.181361		Perceptual & Representation	conflict	0.295429		Representation	combined	0.0159261		Representation	self-motion	0.203156		Motor & Perceptual	self-motion	0.514605
	Motor	self-motion	0.0527343		Perceptual & Representation	conflict	0.309914		Representation	combined	0.0180038		Representation	combined	0.0254128		Motor & Perceptual	self-motion	0.392219
	Motor	conflict	0.16384		Perceptual & Representation	landmark	0.0109487		Representation	self-motion	0.13002		Representation	self-motion	0.203268		Motor & Perceptual	conflict	0.297686
	Motor	conflict	0.178298		Perceptual & Representation	combined	0.0155196		Representation	self-motion	0.0739881		Representation	combined	0.0179941		Motor & Perceptual	combined	0.687379
	Motor	combined	0.129546		Perceptual & Representation	landmark	0.014638		Representation	self-motion	0.0863818		Representation	self-motion	0.219306		Motor & Perceptual	combined	0.594382
	Motor	self-motion	0.0172131		Perceptual & Representation	combined	0.00759637		Representation	combined	0.0267536		Representation	self-motion	0.200877		Motor & Perceptual	landmark	0.753023
	Perceptual & Representation	landmark	0.0130919		Representation	landmark	0.00917918		Perceptual & Representation	self-motion	0.0877688		Motor & Perceptual	conflict	0.280241		Motor	combined	0.384528
	Perceptual & Representation	combined	0.02674		Representation	combined	0.013947		Perceptual & Representation	conflict	0.151876		Motor & Perceptual	combined	0.226997		Motor	self-motion	0.123491
	Perceptual & Representation	landmark	0.0198987		Representation	conflict	0.27769		Perceptual & Representation	self-motion	0.115632		Motor & Perceptual	landmark	0.213771		Motor	landmark	0.453449
	Perceptual & Representation	conflict	0.117841		Representation	landmark	0.00935062		Perceptual & Representation	self-motion	0.0810459		Motor & Perceptual	combined	0.305218		Motor	conflict	0.78985
	Perceptual & Representation	conflict	0.181797		Representation	landmark	0.011573		Perceptual & Representation	conflict	0.185799		Motor & Perceptual	self-motion	0.160696		Motor	landmark	0.436799
	Perceptual & Representation	landmark	0.00913081		Representation	conflict	0.284343		Perceptual & Representation	combined	0.0157718		Motor & Perceptual	self-motion	0.201412		Motor	conflict	0.764376
	Perceptual & Representation	landmark	0.0125947		Representation	conflict	0.265582		Perceptual & Representation	landmark	0.0599294		Motor & Perceptual	conflict	0.311124		Motor	landmark	0.455868
	Perceptual & Representation	conflict	0.205718		Representation	conflict	0.280774		Perceptual & Representation	combined	0.0166605		Motor & Perceptual	self-motion	0.110105		Motor	combined	0.329283
	Perceptual & Representation	conflict	0.164719		Representation	conflict	0.260958		Perceptual & Representation	conflict	0.116998		Motor & Perceptual	landmark	0.247656		Motor	combined	0.345865
	Perceptual & Representation	conflict	0.122669		Representation	conflict	0.316229		Perceptual & Representation	conflict	0.144658		Motor & Perceptual	combined	0.296644		Motor	conflict	0.768217
	Perceptual & Representation	conflict	0.176707		Representation	conflict	0.253741		Perceptual & Representation	conflict	0.167427		Motor & Perceptual	combined	0.243893		Motor	self-motion	0.134902
	Perceptual & Representation	self-motion	0.0800133		Representation	conflict	0.253952		Perceptual & Representation	landmark	0.0464278		Motor & Perceptual	combined	0.234056		Motor	combined	0.368973
	Perceptual & Representation	conflict	0.131098		Representation	landmark	0.0210917		Perceptual & Representation	conflict	0.178011		Motor & Perceptual	conflict	0.347645		Motor	self-motion	0.0946462
	Perceptual & Representation	self-motion	0.0549788		Representation	conflict	0.281455		Perceptual & Representation	self-motion	0.0806003		Motor & Perceptual	combined	0.267968		Motor	landmark	0.42796
	Perceptual & Representation	combined	0.0330214		Representation	combined	0.00635927		Perceptual & Representation	combined	0.0303858		Motor & Perceptual	conflict	0.260244		Motor	conflict	0.745234
	Perceptual & Representation	self-motion	0.0268079		Representation	self-motion	0.108447		Perceptual & Representation	conflict	0.148625		Motor & Perceptual	conflict	0.252242		Motor	self-motion	0.103778
	Perceptual & Representation	self-motion	0.0630555		Representation	combined	0.00459014		Perceptual & Representation	combined	0.0226114		Motor & Perceptual	self-motion	0.171168		Motor	conflict	0.784898
	Perceptual & Representation	combined	0.0278778		Representation	landmark	0.00962546		Perceptual & Representation	landmark	0.0615504		Motor & Perceptual	conflict	0.202861		Motor	conflict	0.806626
	Perceptual & Representation	combined	0.035808		Representation	self-motion	0.109318		Perceptual & Representation	self-motion	0.0930974		Motor & Perceptual	conflict	0.183006		Motor	combined	0.354266
	Perceptual & Representation	self-motion	0.0256036		Representation	combined	0.00747858		Perceptual & Representation	conflict	0.199894		Motor & Perceptual	conflict	0.228063		Motor	conflict	0.76762
	Perceptual & Representation	combined	0.0401972		Representation	self-motion	0.116016		Perceptual & Representation	combined	0.0123299		Motor & Perceptual	conflict	0.20927		Motor	landmark	0.419199
	Perceptual & Representation	self-motion	0.0322936		Representation	self-motion	0.0996215		Perceptual & Representation	landmark	0.0535313		Motor & Perceptual	self-motion	0.158554		Motor	self-motion	0.0781012
	Perceptual & Representation	combined	0.0413543		Representation	self-motion	0.0946401		Perceptual & Representation	self-motion	0.0602121		Motor & Perceptual	combined	0.267968		Motor	self-motion	0.0963614
	Perceptual & Representation	self-motion	0.0209313		Representation	self-motion	0.0981363		Perceptual & Representation	combined	0.0174361		Motor & Perceptual	self-motion	0.201412		Motor	combined	0.34102
	Perceptual & Representation	self-motion	0.0299158		Representation	landmark	0.0114399		Perceptual & Representation	landmark	0.0505317		Motor & Perceptual	self-motion	0.177857		Motor	self-motion	0.12172
	Perceptual & Representation	combined	0.0304361		Representation	combined	0.00631373		Perceptual & Representation	landmark	0.0356936		Motor & Perceptual	conflict	0.183006		Motor	combined	0.339349
	Perceptual & Representation	self-motion	0.0519246		Representation	self-motion	0.0893125		Perceptual & Representation	combined	0.0362779		Motor & Perceptual	combined	0.260853		Motor	landmark	0.42461
	Perceptual & Representation	combined	0.0358499		Representation	combined	0.0126135		Perceptual & Representation	conflict	0.173418		Motor & Perceptual	self-motion	0.12406		Motor	combined	0.364412
	Perceptual & Representation	combined	0.0503367		Representation	self-motion	0.10486		Perceptual & Representation	landmark	0.0466367		Motor & Perceptual	landmark	0.26907		Motor	landmark	0.436279
	Perceptual & Representation	landmark	0.00621971		Representation	self-motion	0.11119		Perceptual & Representation	self-motion	0.0854874		Motor & Perceptual	landmark	0.247656		Motor	landmark	0.432828
	Perceptual & Representation	landmark	0.0157415		Representation	combined	0.0143929		Perceptual & Representation	conflict	0.18275		Motor & Perceptual	landmark	0.213247		Motor	self-motion	0.0902267
	Perceptual & Representation	self-motion	0.0241514		Representation	self-motion	0.103207		Perceptual & Representation	landmark	0.0451931		Motor & Perceptual	landmark	0.242803		Motor	self-motion	0.104644
	Perceptual & Representation	landmark	0.0233083		Representation	landmark	0.00921209		Perceptual & Representation	self-motion	0.083735		Motor & Perceptual	combined	0.302359		Motor	combined	0.326585
	Perceptual & Representation	landmark	0.0207397		Representation	combined	0.0107516		Perceptual & Representation	combined	0.0144469		Motor & Perceptual	combined	0.256117		Motor	landmark	0.432288
	Perceptual & Representation	conflict	0.167678		Representation	conflict	0.291211		Perceptual & Representation	landmark	0.0520715		Motor & Perceptual	self-motion	0.190054		Motor	landmark	0.41822
	Perceptual & Representation	conflict	0.116025		Representation	combined	0.00935946		Perceptual & Representation	self-motion	0.100971		Motor & Perceptual	self-motion	0.208798		Motor	conflict	0.787244
	Perceptual & Representation	combined	0.0347576		Representation	landmark	0.00708564		Perceptual & Representation	self-motion	0.0779544		Motor & Perceptual	landmark	0.239418		Motor	conflict	0.781687
	Perceptual & Representation	landmark	0.0101176		Representation	landmark	0.00574699		Perceptual & Representation	combined	0.017385		Motor & Perceptual	landmark	0.237077		Motor	self-motion	0.0970916
	Perceptual & Representation	landmark	0.00790604		Representation	combined	0.00921238		Perceptual & Representation	landmark	0.0586163		Motor & Perceptual	landmark	0.194561		Motor	combined	0.339695
	Perceptual & Representation	conflict	0.161704		Representation	landmark	0.0109143		Perceptual & Representation	combined	0.0230899		Motor & Perceptual	landmark	0.226173		Motor	conflict	0.811168
	Representation	combined	0.0230371		Motor	combined	0.0238846		Motor & Perceptual	conflict	0.161355		Perceptual & Representation	conflict	0.69446		Representation	combined	0.138288
	Representation	conflict	0.169328		Motor	combined	0.02884		Motor & Perceptual	conflict	0.125736		Perceptual & Representation	self-motion	0.165451		Representation	combined	0.138025
	Representation	combined	0.0293573		Motor	conflict	0.0562476		Motor & Perceptual	self-motion	0.0377377		Perceptual & Representation	conflict	0.611044		Representation	conflict	0.547006
	Representation	combined	0.0278737		Motor	self-motion	0.0691535		Motor & Perceptual	conflict	0.079496		Perceptual & Representation	self-motion	0.147824		Representation	conflict	0.538921
	Representation	conflict	0.133113		Motor	combined	0.0310414		Motor & Perceptual	self-motion	0.0474828		Perceptual & Representation	conflict	0.722977		Representation	combined	0.114866
	Representation	conflict	0.117254		Motor	conflict	0.0777403		Motor & Perceptual	combined	0.0388519		Perceptual & Representation	landmark	0.0207242		Representation	conflict	0.552433
	Representation	conflict	0.162542		Motor	combined	0.0250086		Motor & Perceptual	self-motion	0.0260329		Perceptual & Representation	conflict	0.726761		Representation	conflict	0.55429
	Representation	combined	0.0578926		Motor	self-motion	0.0889617		Motor & Perceptual	combined	0.0416986		Perceptual & Representation	combined	0.0453294		Representation	combined	0.124067
	Representation	combined	0.0283548		Motor	conflict	0.0573906		Motor & Perceptual	conflict	0.071258		Perceptual & Representation	conflict	0.812446		Representation	combined	0.123364
	Representation	combined	0.0412015		Motor	conflict	0.0805095		Motor & Perceptual	self-motion	0.0119403		Perceptual & Representation	landmark	0.0458758		Representation	conflict	0.538837
	Representation	combined	0.0334799		Motor	self-motion	0.097099		Motor & Perceptual	conflict	0.130326		Perceptual & Representation	self-motion	0.152123		Representation	combined	0.120137
	Representation	combined	0.0326408		Motor	conflict	0.113054		Motor & Perceptual	conflict	0.0684034		Perceptual & Representation	combined	0.0451106		Representation	conflict	0.53155
	Representation	combined	0.033428		Motor	combined	0.0287898		Motor & Perceptual	conflict	0.142502		Perceptual & Representation	landmark	0.0273154		Representation	conflict	0.54162
	Representation	conflict	0.0973649		Motor	conflict	0.0932865		Motor & Perceptual	landmark	0.0774347		Perceptual & Representation	combined	0.0375709		Representation	landmark	0.173366
	Representation	conflict	0.121468		Motor	conflict	0.0714103		Motor & Perceptual	combined	0.042773		Perceptual & Representation	landmark	0.0408818		Representation	landmark	0.171361
	Representation	conflict	0.146197		Motor	conflict	0.0973308		Motor & Perceptual	landmark	0.0600921		Perceptual & Representation	combined	0.0564807		Representation	landmark	0.167449
	Representation	combined	0.0391424		Motor	landmark	0.0197051		Motor & Perceptual	combined	0.0499985		Perceptual & Representation	combined	0.0328592		Representation	self-motion	0.287228
	Representation	landmark	0.0150367		Motor	self-motion	0.0774244		Motor & Perceptual	landmark	0.0774447		Perceptual & Representation	conflict	0.708612		Representation	landmark	0.169637
	Representation	landmark	0.012558		Motor	self-motion	0.0789669		Motor & Perceptual	landmark	0.04628		Perceptual & Representation	self-motion	0.13519		Representation	self-motion	0.312417
	Representation	self-motion	0.0204293		Motor	combined	0.0210345		Motor & Perceptual	landmark	0.060166		Perceptual & Representation	landmark	0.0319403		Representation	landmark	0.176408
	Representation	landmark	0.0105152		Motor	self-motion	0.0864401		Motor & Perceptual	landmark	0.0604268		Perceptual & Representation	conflict	0.634184		Representation	landmark	0.163526
	Representation	self-motion	0.055273		Motor	self-motion	0.0501555		Motor & Perceptual	combined	0.0553109		Perceptual & Representation	landmark	0.0209675		Representation	combined	0.131314
	Representation	landmark	0.0111546		Motor	landmark	0.0292727		Motor & Perceptual	combined	0.0386505		Perceptual & Representation	landmark	0.0253449		Representation	combined	0.11151
	Representation	landmark	0.0215149		Motor	landmark	0.0182191		Motor & Perceptual	landmark	0.0444536		Perceptual & Representation	self-motion	0.162014		Representation	self-motion	0.284841
	Representation	landmark	0.0237318		Motor	self-motion	0.0851958		Motor & Perceptual	self-motion	0.0316065		Perceptual & Representation	combined	0.0543328		Representation	self-motion	0.312109
	Representation	landmark	0.0409497		Motor	conflict	0.0789276		Motor & Perceptual	self-motion	0.0321507		Perceptual & Representation	self-motion	0.147998		Representation	self-motion	0.317296
	Representation	self-motion	0.0216479		Motor	landmark	0.0275865		Motor & Perceptual	self-motion	0.01929		Perceptual & Representation	landmark	0.026213		Representation	combined	0.120569
	Representation	self-motion	0.045903		Motor	combined	0.0333506		Motor & Perceptual	combined	0.0723002		Perceptual & Representation	combined	0.0411533		Representation	self-motion	0.28649
	Representation	landmark	0.0123331		Motor	landmark	0.027794		Motor & Perceptual	landmark	0.0894404		Perceptual & Representation	self-motion	0.149365		Representation	self-motion	0.299941
	Representation	self-motion	0.021815		Motor	combined	0.0248544		Motor & Perceptual	landmark	0.0474579		Perceptual & Representation	self-motion	0.140505		Representation	self-motion	0.316543
	Representation	self-motion	0.0162152		Motor	landmark	0.0253385		Motor & Perceptual	conflict	0.116885		Perceptual & Representation	landmark	0.0397524		Representation	self-motion	0.314239
	Representation	self-motion	0.025467		Motor	landmark	0.023694		Motor & Perceptual	conflict	0.142553		Perceptual & Representation	conflict	0.630254		Representation	landmark	0.14917
	Representation	self-motion	0.0309269		Motor	self-motion	0.0764552		Motor & Perceptual	combined	0.0274955		Perceptual & Representation	self-motion	0.149654		Representation	self-motion	0.290883
	Representation	self-motion	0.0277049		Motor	landmark	0.0212372		Motor & Perceptual	self-motion	0.0369915		Perceptual & Representation	combined	0.0470256		Representation	landmark	0.158034
	Representation	conflict	0.19169		Motor	combined	0.0351143		Motor & Perceptual	self-motion	0.0199899		Perceptual & Representation	conflict	0.585195		Representation	landmark	0.171832
	Representation	conflict	0.120444		Motor	self-motion	0.0889246		Motor & Perceptual	landmark	0.04044		Perceptual & Representation	combined	0.0437421		Representation	landmark	0.192658
	Representation	conflict	0.161654		Motor	combined	0.0311062		Motor & Perceptual	combined	0.0735028		Perceptual & Representation	conflict	0.647312		Representation	conflict	0.53112
	Representation	landmark	0.0211876		Motor	landmark	0.0215981		Motor & Perceptual	combined	0.029263		Perceptual & Representation	combined	0.0488751		Representation	combined	0.14517
	Representation	landmark	0.0196859		Motor	landmark	0.0322556		Motor & Perceptual	conflict	0.108897		Perceptual & Representation	self-motion	0.169438		Representation	conflict	0.528486
	Representation	self-motion	0.0199009		Motor	conflict	0.0826084		Motor & Perceptual	self-motion	0.0290851		Perceptual & Representation	landmark	0.0380942		Representation	conflict	0.559229
	Motor & Perceptual	combined	0.0292161		Full Model	combined	0.0198112		Full Model	conflict	0.0805753		Full Model	combined	0.107372		Perceptual & Representation	combined	0.0916077
	Motor & Perceptual	self-motion	0.0529518		Full Model	combined	0.0234368		Full Model	combined	0.0291007		Full Model	combined	0.12902		Perceptual & Representation	conflict	0.465743
	Motor & Perceptual	conflict	0.0328109		Full Model	combined	0.0194968		Full Model	conflict	0.0507574		Full Model	combined	0.160747		Perceptual & Representation	landmark	0.106994
	Motor & Perceptual	conflict	0.0366659		Full Model	combined	0.0249879		Full Model	combined	0.0398248		Full Model	combined	0.152442		Perceptual & Representation	self-motion	0.247037
	Motor & Perceptual	landmark	0.0240715		Full Model	conflict	0.0432256		Full Model	combined	0.0285377		Full Model	combined	0.10155		Perceptual & Representation	combined	0.0760065
	Motor & Perceptual	self-motion	0.0258012		Full Model	combined	0.0392824		Full Model	combined	0.0219115		Full Model	conflict	0.060952		Perceptual & Representation	combined	0.0956273
	Motor & Perceptual	combined	0.0288773		Full Model	conflict	0.0345722		Full Model	conflict	0.047294		Full Model	conflict	0.0868493		Perceptual & Representation	self-motion	0.25073
	Motor & Perceptual	conflict	0.0425326		Full Model	combined	0.0132414		Full Model	combined	0.0231926		Full Model	conflict	0.0658108		Perceptual & Representation	conflict	0.470218
	Motor & Perceptual	landmark	0.0325913		Full Model	combined	0.023313		Full Model	combined	0.0233108		Full Model	combined	0.126676		Perceptual & Representation	conflict	0.457369
	Motor & Perceptual	self-motion	0.0203215		Full Model	conflict	0.0490381		Full Model	combined	0.0270213		Full Model	combined	0.145002		Perceptual & Representation	self-motion	0.238176
	Motor & Perceptual	self-motion	0.0426884		Full Model	combined	0.0168492		Full Model	combined	0.0196263		Full Model	combined	0.0989379		Perceptual & Representation	self-motion	0.229577
	Motor & Perceptual	conflict	0.0204809		Full Model	combined	0.028661		Full Model	combined	0.010874		Full Model	conflict	0.115813		Perceptual & Representation	self-motion	0.242085
	Motor & Perceptual	self-motion	0.0478573		Full Model	conflict	0.0649723		Full Model	conflict	0.0714271		Full Model	combined	0.140764		Perceptual & Representation	conflict	0.448561
	Motor & Perceptual	combined	0.0187809		Full Model	combined	0.0191959		Full Model	combined	0.0599234		Full Model	combined	0.141955		Perceptual & Representation	combined	0.0775955
	Motor & Perceptual	self-motion	0.0278169		Full Model	self-motion	0.0461731		Full Model	self-motion	0.0343786		Full Model	self-motion	0.110831		Perceptual & Representation	self-motion	0.26259
	Motor & Perceptual	combined	0.0293938		Full Model	conflict	0.0475056		Full Model	landmark	0.0337313		Full Model	self-motion	0.0253423		Perceptual & Representation	combined	0.0807208
	Motor & Perceptual	self-motion	0.0270455		Full Model	landmark	0.0297533		Full Model	landmark	0.0359974		Full Model	landmark	0.154045		Perceptual & Representation	conflict	0.453677
	Motor & Perceptual	combined	0.0387494		Full Model	landmark	0.0293032		Full Model	conflict	0.0610091		Full Model	conflict	0.0433612		Perceptual & Representation	combined	0.0903756
	Motor & Perceptual	self-motion	0.049386		Full Model	self-motion	0.0252178		Full Model	landmark	0.0266831		Full Model	landmark	0.157034		Perceptual & Representation	combined	0.0640525
	Motor & Perceptual	self-motion	0.029913		Full Model	landmark	0.0226701		Full Model	landmark	0.053668		Full Model	landmark	0.146498		Perceptual & Representation	conflict	0.455876
	Motor & Perceptual	conflict	0.0414515		Full Model	self-motion	0.0412295		Full Model	self-motion	0.0166448		Full Model	landmark	0.165942		Perceptual & Representation	self-motion	0.220284
	Motor & Perceptual	landmark	0.0388681		Full Model	landmark	0.0261058		Full Model	self-motion	0.0279411		Full Model	self-motion	0.0487316		Perceptual & Representation	landmark	0.118489
	Motor & Perceptual	landmark	0.038965		Full Model	self-motion	0.0379434		Full Model	self-motion	0.011121		Full Model	landmark	0.153405		Perceptual & Representation	landmark	0.125693
	Motor & Perceptual	conflict	0.0312701		Full Model	conflict	0.0309553		Full Model	landmark	0.0402947		Full Model	landmark	0.139208		Perceptual & Representation	landmark	0.110496
	Motor & Perceptual	combined	0.0348048		Full Model	self-motion	0.0428624		Full Model	landmark	0.034429		Full Model	landmark	0.128883		Perceptual & Representation	conflict	0.442337
	Motor & Perceptual	combined	0.0234995		Full Model	self-motion	0.050343		Full Model	self-motion	0.0279761		Full Model	self-motion	0.027969		Perceptual & Representation	self-motion	0.234325
	Motor & Perceptual	landmark	0.0393199		Full Model	landmark	0.0282113		Full Model	landmark	0.019266		Full Model	self-motion	0.0512256		Perceptual & Representation	self-motion	0.231833
	Motor & Perceptual	conflict	0.0439051		Full Model	self-motion	0.0687591		Full Model	landmark	0.0379425		Full Model	landmark	0.144697		Perceptual & Representation	landmark	0.105064
	Motor & Perceptual	landmark	0.0489048		Full Model	conflict	0.0442469		Full Model	self-motion	0.0337755		Full Model	landmark	0.132983		Perceptual & Representation	combined	0.0825599
	Motor & Perceptual	conflict	0.0351546		Full Model	landmark	0.016515		Full Model	landmark	0.0424303		Full Model	landmark	0.125493		Perceptual & Representation	landmark	0.116723
	Motor & Perceptual	self-motion	0.0391976		Full Model	self-motion	0.0650266		Full Model	landmark	0.0377883		Full Model	self-motion	0.0448166		Perceptual & Representation	combined	0.0853221
	Motor & Perceptual	landmark	0.0437699		Full Model	landmark	0.0305676		Full Model	self-motion	0.0251468		Full Model	self-motion	0.046294		Perceptual & Representation	combined	0.0936789
	Motor & Perceptual	landmark	0.0436036		Full Model	conflict	0.0436128		Full Model	self-motion	0.029838		Full Model	self-motion	0.06882		Perceptual & Representation	landmark	0.123231
	Motor & Perceptual	conflict	0.0412389		Full Model	self-motion	0.0395576		Full Model	conflict	0.083237		Full Model	conflict	0.073976		Perceptual & Representation	conflict	0.483199
	Motor & Perceptual	combined	0.0151138		Full Model	conflict	0.0526109		Full Model	self-motion	0.0225658		Full Model	self-motion	0.0644391		Perceptual & Representation	conflict	0.437864
	Motor & Perceptual	combined	0.0181071		Full Model	landmark	0.0352374		Full Model	conflict	0.0490978		Full Model	conflict	0.114014		Perceptual & Representation	landmark	0.144974
	Motor & Perceptual	landmark	0.0474615		Full Model	conflict	0.0417738		Full Model	conflict	0.0401228		Full Model	self-motion	0.0544186		Perceptual & Representation	self-motion	0.236765
	Motor & Perceptual	landmark	0.0323255		Full Model	landmark	0.0372856		Full Model	self-motion	0.0272479		Full Model	conflict	0.0989369		Perceptual & Representation	landmark	0.110648
	Motor & Perceptual	conflict	0.0430067		Full Model	landmark	0.0293488		Full Model	conflict	0.0643639		Full Model	conflict	0.0480658		Perceptual & Representation	landmark	0.113161
	Motor & Perceptual	combined	0.0152824		Full Model	self-motion	0.0449273		Full Model	conflict	0.0378435		Full Model	conflict	0.082254		Perceptual & Representation	conflict	0.439432
	Full Model (selected)	conflict	0.0382476		Motor & Representation	landmark	0.0395906		Motor	conflict	0.0477221		Motor	conflict	0.100621		Motor & Representation	self-motion	0.100503
	Full Model (selected)	conflict	0.0352266		Motor & Representation	combined	0.0152139		Motor	self-motion	0.0349219		Motor	landmark	0.0889899		Motor & Representation	combined	0.10899
	Full Model (selected)	combined	0.0136601		Motor & Representation	landmark	0.0194274		Motor	combined	0.0283456		Motor	combined	0.0364489		Motor & Representation	combined	0.0993775
	Full Model (selected)	combined	0.0156421		Motor & Representation	landmark	0.0184624		Motor	combined	0.0189067		Motor	self-motion	0.0555709		Motor & Representation	self-motion	0.113451
	Full Model (selected)	combined	0.0166105		Motor & Representation	self-motion	0.0588359		Motor	landmark	0.0399032		Motor	landmark	0.0815788		Motor & Representation	self-motion	0.148775
	Full Model (selected)	combined	0.0192237		Motor & Representation	combined	0.0184254		Motor	combined	0.0517201		Motor	combined	0.0374268		Motor & Representation	combined	0.106266
	Full Model (selected)	combined	0.0161587		Motor & Representation	landmark	0.0198432		Motor	landmark	0.0332524		Motor	landmark	0.0764448		Motor & Representation	combined	0.0771571
	Full Model (selected)	combined	0.0149611		Motor & Representation	conflict	0.0807265		Motor	self-motion	0.0358606		Motor	combined	0.0392137		Motor & Representation	combined	0.112434
	Full Model (selected)	combined	0.0210374		Motor & Representation	combined	0.0276782		Motor	combined	0.0336444		Motor	landmark	0.0776749		Motor & Representation	self-motion	0.106709
	Full Model (selected)	combined	0.0121349		Motor & Representation	self-motion	0.0772747		Motor	combined	0.0326816		Motor	combined	0.0322673		Motor & Representation	self-motion	0.115585
	Full Model (selected)	combined	0.0167814		Motor & Representation	combined	0.0319402		Motor	conflict	0.0401286		Motor	landmark	0.0657671		Motor & Representation	self-motion	0.122557
	Full Model (selected)	combined	0.0085344		Motor & Representation	combined	0.0241545		Motor	conflict	0.0290208		Motor	self-motion	0.078471		Motor & Representation	self-motion	0.104062
	Full Model (selected)	self-motion	0.0679452		Motor & Representation	self-motion	0.0280682		Motor	landmark	0.024723		Motor	conflict	0.126617		Motor & Representation	conflict	0.347895
	Full Model (selected)	conflict	0.0390936		Motor & Representation	combined	0.022585		Motor	self-motion	0.0391625		Motor	landmark	0.080246		Motor & Representation	combined	0.0960915
	Full Model (selected)	conflict	0.037583		Motor & Representation	self-motion	0.0388034		Motor	self-motion	0.0194115		Motor	combined	0.0389131		Motor & Representation	combined	0.0985643
	Full Model (selected)	self-motion	0.0517471		Motor & Representation	self-motion	0.0314237		Motor	landmark	0.0250814		Motor	self-motion	0.046099		Motor & Representation	conflict	0.397445
	Full Model (selected)	self-motion	0.0586596		Motor & Representation	self-motion	0.067467		Motor	combined	0.0381415		Motor	landmark	0.078379		Motor & Representation	combined	0.0873365
	Full Model (selected)	self-motion	0.0332999		Motor & Representation	combined	0.018143		Motor	self-motion	0.0508717		Motor	self-motion	0.0954725		Motor & Representation	landmark	0.115889
	Full Model (selected)	self-motion	0.02872		Motor & Representation	self-motion	0.070095		Motor	landmark	0.0302304		Motor	conflict	0.115868		Motor & Representation	landmark	0.0921318
	Full Model (selected)	self-motion	0.0522444		Motor & Representation	combined	0.0189012		Motor	self-motion	0.0475899		Motor	self-motion	0.0646978		Motor & Representation	conflict	0.468816
	Full Model (selected)	self-motion	0.0974241		Motor & Representation	self-motion	0.0593365		Motor	landmark	0.0361559		Motor	self-motion	0.0627895		Motor & Representation	conflict	0.400762
	Full Model (selected)	self-motion	0.0251529		Motor & Representation	self-motion	0.0398321		Motor	self-motion	0.0439609		Motor	combined	0.0274237		Motor & Representation	landmark	0.114573
	Full Model (selected)	self-motion	0.0770325		Motor & Representation	landmark	0.0162049		Motor	self-motion	0.043645		Motor	conflict	0.154733		Motor & Representation	combined	0.0940788
	Full Model (selected)	self-motion	0.0323021		Motor & Representation	self-motion	0.0511079		Motor	self-motion	0.0378976		Motor	combined	0.0329056		Motor & Representation	conflict	0.480487
	Full Model (selected)	landmark	0.0238453		Motor & Representation	conflict	0.029195		Motor	conflict	0.0312368		Motor	landmark	0.0958575		Motor & Representation	landmark	0.0995188
	Full Model (selected)	landmark	0.0183049		Motor & Representation	landmark	0.020984		Motor	landmark	0.0279142		Motor	conflict	0.111018		Motor & Representation	conflict	0.40835
	Full Model (selected)	landmark	0.0154886		Motor & Representation	conflict	0.0223816		Motor	conflict	0.0510507		Motor	conflict	0.131059		Motor & Representation	landmark	0.0965956
	Full Model (selected)	landmark	0.0289033		Motor & Representation	combined	0.0236035		Motor	conflict	0.0521786		Motor	landmark	0.0785222		Motor & Representation	conflict	0.406397
	Full Model (selected)	landmark	0.0178361		Motor & Representation	conflict	0.0298249		Motor	landmark	0.0321404		Motor	landmark	0.0636292		Motor & Representation	landmark	0.0912386
	Full Model (selected)	landmark	0.0134638		Motor & Representation	landmark	0.024661		Motor	landmark	0.0427249		Motor	conflict	0.159059		Motor & Representation	landmark	0.0823571
	Full Model (selected)	landmark	0.0155136		Motor & Representation	conflict	0.070228		Motor	combined	0.0271789		Motor	self-motion	0.0702038		Motor & Representation	landmark	0.0997554
	Full Model (selected)	landmark	0.0149202		Motor & Representation	landmark	0.0212228		Motor	conflict	0.0164277		Motor	self-motion	0.0823721		Motor & Representation	landmark	0.0796717
	Full Model (selected)	landmark	0.0175446		Motor & Representation	conflict	0.0298995		Motor	conflict	0.055451		Motor	combined	0.0202186		Motor & Representation	conflict	0.413072
	Full Model (selected)	self-motion	0.0566848		Motor & Representation	conflict	0.0455452		Motor	self-motion	0.0451639		Motor	combined	0.028191		Motor & Representation	conflict	0.439323
	Full Model (selected)	landmark	0.0245618		Motor & Representation	combined	0.0176337		Motor	combined	0.0259935		Motor	combined	0.0275305		Motor & Representation	combined	0.0921738
	Full Model (selected)	conflict	0.05214		Motor & Representation	landmark	0.0160061		Motor	combined	0.03048		Motor	conflict	0.141275		Motor & Representation	conflict	0.487367
	Full Model (selected)	conflict	0.0245871		Motor & Representation	conflict	0.0390976		Motor	conflict	0.0194187		Motor	conflict	0.121847		Motor & Representation	self-motion	0.104729
	Full Model (selected)	conflict	0.0275527		Motor & Representation	conflict	0.0400364		Motor	combined	0.0212257		Motor	self-motion	0.0439079		Motor & Representation	self-motion	0.0998778
	Full Model (selected)	conflict	0.0484822		Motor & Representation	conflict	0.064667		Motor	conflict	0.0804957		Motor	conflict	0.143206		Motor & Representation	self-motion	0.109632
	Full Model (selected)	conflict	0.0318916		Motor & Representation	landmark	0.0205089		Motor	landmark	0.0271891		Motor	self-motion	0.0907635		Motor & Representation	landmark	0.116656
	Full Model (selected)	conflict	0.0263562		Motor & Perceptual	combined	0.015856		Motor & Representation	self-motion	0.057562		Full Model (selected)	landmark	0.0315548		Full Model	combined	0.19708
	Full Model (selected)	conflict	0.0471169		Motor & Perceptual	conflict	0.0338699		Motor & Representation	self-motion	0.0543414		Full Model (selected)	landmark	0.0331458		Full Model	combined	0.274649
	Full Model (selected)	landmark	0.0153708		Motor & Perceptual	conflict	0.0255015		Motor & Representation	self-motion	0.0276416		Full Model (selected)	self-motion	0.0618387		Full Model	combined	0.302
	Full Model (selected)	combined	0.0129707		Motor & Perceptual	conflict	0.0590853		Motor & Representation	self-motion	0.0378854		Full Model (selected)	self-motion	0.0563324		Full Model	combined	0.213061
	Full Model	conflict	0.0362653		Motor & Perceptual	self-motion	0.0979929		Motor & Representation	combined	0.0261342		Full Model (selected)	landmark	0.0336688		Full Model	self-motion	0.133074
	Full Model	landmark	0.0195694		Motor & Perceptual	self-motion	0.0366314		Motor & Representation	combined	0.0127469		Full Model (selected)	self-motion	0.081918		Full Model	combined	0.260513
	Full Model	conflict	0.0363108		Motor & Perceptual	landmark	0.0101076		Motor & Representation	self-motion	0.04416		Full Model (selected)	self-motion	0.0909064		Full Model	landmark	0.243385
	Full Model	conflict	0.0249823		Motor & Perceptual	conflict	0.0547221		Motor & Representation	combined	0.0115686		Full Model (selected)	self-motion	0.110249		Full Model	landmark	0.286362
	Full Model	conflict	0.021617		Motor & Perceptual	combined	0.0204232		Motor & Representation	self-motion	0.0231758		Full Model (selected)	self-motion	0.097841		Full Model	landmark	0.197961
	Full Model	self-motion	0.0372721		Motor & Perceptual	self-motion	0.0420921		Motor & Representation	self-motion	0.0488682		Full Model (selected)	self-motion	0.0530012		Full Model	landmark	0.198204
	Full Model	conflict	0.0153604		Motor & Perceptual	self-motion	0.0469496		Motor & Representation	conflict	0.026792		Full Model (selected)	self-motion	0.08403		Full Model	landmark	0.253498
	Full Model	combined	0.0316358		Motor & Perceptual	landmark	0.00700203		Motor & Representation	self-motion	0.0268369		Full Model (selected)	self-motion	0.0883582		Full Model	landmark	0.153267
	Full Model	landmark	0.0288429		Motor & Perceptual	combined	0.0120334		Motor & Representation	combined	0.00545875		Full Model (selected)	combined	0.0211802		Full Model	landmark	0.259093
	Full Model	landmark	0.0133654		Motor & Perceptual	conflict	0.0698667		Motor & Representation	landmark	0.0150659		Full Model (selected)	conflict	0.0471538		Full Model	landmark	0.1859
	Full Model	landmark	0.0159864		Motor & Perceptual	self-motion	0.0621129		Motor & Representation	conflict	0.0382087		Full Model (selected)	landmark	0.025854		Full Model	self-motion	0.129227
	Full Model	landmark	0.0206255		Motor & Perceptual	conflict	0.0517168		Motor & Representation	conflict	0.0373966		Full Model (selected)	landmark	0.023267		Full Model	self-motion	0.124594
	Full Model	landmark	0.0199983		Motor & Perceptual	conflict	0.0481483		Motor & Representation	conflict	0.014765		Full Model (selected)	combined	0.0144774		Full Model	self-motion	0.0842645
	Full Model	landmark	0.014945		Motor & Perceptual	self-motion	0.0372567		Motor & Representation	conflict	0.0152025		Full Model (selected)	combined	0.00931981		Full Model	self-motion	0.10615
	Full Model	conflict	0.0144246		Motor & Perceptual	combined	0.0143083		Motor & Representation	conflict	0.0285719		Full Model (selected)	combined	0.00789523		Full Model	self-motion	0.182495
	Full Model	landmark	0.0260157		Motor & Perceptual	self-motion	0.0815281		Motor & Representation	conflict	0.0458515		Full Model (selected)	combined	0.00848836		Full Model	self-motion	0.138799
	Full Model	landmark	0.00975219		Motor & Perceptual	landmark	0.00748333		Motor & Representation	conflict	0.0171718		Full Model (selected)	combined	0.0106613		Full Model	self-motion	0.127598
	Full Model	landmark	0.00841826		Motor & Perceptual	combined	0.0116438		Motor & Representation	conflict	0.033797		Full Model (selected)	combined	0.00939091		Full Model	combined	0.214836
	Full Model	self-motion	0.0249954		Motor & Perceptual	landmark	0.0146525		Motor & Representation	landmark	0.0246641		Full Model (selected)	combined	0.00625329		Full Model	landmark	0.208607
	Full Model	self-motion	0.0502779		Motor & Perceptual	landmark	0.00574136		Motor & Representation	combined	0.00600405		Full Model (selected)	combined	0.0238865		Full Model	self-motion	0.138915
	Full Model	self-motion	0.0322977		Motor & Perceptual	combined	0.0252689		Motor & Representation	landmark	0.0290765		Full Model (selected)	combined	0.0135728		Full Model	landmark	0.223552
	Full Model	self-motion	0.0313731		Motor & Perceptual	landmark	0.00731279		Motor & Representation	landmark	0.0348702		Full Model (selected)	combined	0.0164731		Full Model	conflict	0.0613565
	Full Model	self-motion	0.0358901		Motor & Perceptual	landmark	0.0105133		Motor & Representation	conflict	0.0670965		Full Model (selected)	conflict	0.0359829		Full Model	combined	0.224339
	Full Model	self-motion	0.0227256		Motor & Perceptual	landmark	0.00928515		Motor & Representation	combined	0.028126		Full Model (selected)	conflict	0.040161		Full Model	conflict	0.0515264
	Full Model	self-motion	0.0380176		Motor & Perceptual	self-motion	0.0392637		Motor & Representation	combined	0.0145338		Full Model (selected)	conflict	0.0404891		Full Model	combined	0.197712
	Full Model	self-motion	0.0523929		Motor & Perceptual	combined	0.0116018		Motor & Representation	self-motion	0.049399		Full Model (selected)	conflict	0.0516184		Full Model	combined	0.230101
	Full Model	combined	0.025659		Motor & Perceptual	self-motion	0.056373		Motor & Representation	landmark	0.0445311		Full Model (selected)	conflict	0.0315934		Full Model	conflict	0.0695782
	Full Model	self-motion	0.0286836		Motor & Perceptual	landmark	0.0055506		Motor & Representation	combined	0.0172318		Full Model (selected)	conflict	0.0383252		Full Model	conflict	0.0442534
	Full Model	combined	0.0413871		Motor & Perceptual	landmark	0.00747493		Motor & Representation	combined	0.00656999		Full Model (selected)	conflict	0.0320344		Full Model	combined	0.234902
	Full Model	conflict	0.0118944		Motor & Perceptual	combined	0.0135168		Motor & Representation	landmark	0.0181962		Full Model (selected)	conflict	0.0506794		Full Model	conflict	0.13391
	Full Model	combined	0.027826		Motor & Perceptual	conflict	0.0328916		Motor & Representation	self-motion	0.047246		Full Model (selected)	self-motion	0.100947		Full Model	conflict	0.0424255
	Full Model	conflict	0.0276973		Motor & Perceptual	conflict	0.0386917		Motor & Representation	landmark	0.016088		Full Model (selected)	conflict	0.0461913		Full Model	conflict	0.0664981
	Full Model	combined	0.0287577		Motor & Perceptual	combined	0.0206632		Motor & Representation	landmark	0.013371		Full Model (selected)	conflict	0.0363033		Full Model	conflict	0.0767379
	Full Model	combined	0.0337873		Motor & Perceptual	combined	0.0106628		Motor & Representation	landmark	0.0157903		Full Model (selected)	landmark	0.0315458		Full Model	conflict	0.0903006
	Full Model	combined	0.0490032		Motor & Perceptual	conflict	0.0580649		Motor & Representation	combined	0.0116593		Full Model (selected)	landmark	0.0434694		Full Model	self-motion	0.132343
	Full Model	combined	0.0136652		Motor & Perceptual	self-motion	0.0667873		Motor & Representation	landmark	0.0128231		Full Model (selected)	landmark	0.0456356		Full Model	conflict	0.0720548
	Full Model	conflict	0.0287596		Full Model (selected)	conflict	0.00970236		Full Model (selected)	conflict	0.0240599		Full Model (selected)	landmark	0.0302135		Full Model (selected)	conflict	0.179581
	Full Model	conflict	0.0344282		Full Model (selected)	conflict	0.0129725		Full Model (selected)	combined	0.0120989		Full Model (selected)	landmark	0.0233658		Full Model (selected)	conflict	0.207806
	Full Model	combined	0.025495		Full Model (selected)	conflict	0.0154435		Full Model (selected)	conflict	0.0140315		Full Model (selected)	landmark	0.0184223		Full Model (selected)	conflict	0.137714
	Full Model	combined	0.0369639		Full Model (selected)	conflict	0.0112192		Full Model (selected)	conflict	0.0105662		Full Model (selected)	self-motion	0.113851		Full Model (selected)	conflict	0.196277
	Motor & Representation	self-motion	0.0391268		Full Model (selected)	conflict	0.0102265		Full Model (selected)	conflict	0.0252742		Motor & Representation	conflict	0.0265165		Full Model (selected)	conflict	0.191077
	Motor & Representation	conflict	0.0234379		Full Model (selected)	conflict	0.0170717		Full Model (selected)	conflict	0.0265185		Motor & Representation	self-motion	0.0842161		Full Model (selected)	conflict	0.152157
	Motor & Representation	self-motion	0.0670984		Full Model (selected)	conflict	0.0224108		Full Model (selected)	conflict	0.0105883		Motor & Representation	landmark	0.0370668		Full Model (selected)	conflict	0.204744
	Motor & Representation	self-motion	0.0430679		Full Model (selected)	conflict	0.00796955		Full Model (selected)	conflict	0.0172395		Motor & Representation	landmark	0.0477087		Full Model (selected)	conflict	0.206729
	Motor & Representation	landmark	0.015605		Full Model (selected)	conflict	0.0237869		Full Model (selected)	conflict	0.0129433		Motor & Representation	landmark	0.0274347		Full Model (selected)	combined	0.012866
	Motor & Representation	combined	0.0134617		Full Model (selected)	combined	0.0161031		Full Model (selected)	conflict	0.0127439		Motor & Representation	combined	0.0311184		Full Model (selected)	conflict	0.187946
	Motor & Representation	self-motion	0.0297853		Full Model (selected)	combined	0.0159188		Full Model (selected)	combined	0.0231825		Motor & Representation	landmark	0.0342455		Full Model (selected)	combined	0.0203897
	Motor & Representation	self-motion	0.0425687		Full Model (selected)	combined	0.0146598		Full Model (selected)	combined	0.0159414		Motor & Representation	landmark	0.0159456		Full Model (selected)	combined	0.0225873
	Motor & Representation	combined	0.018195		Full Model (selected)	combined	0.00881678		Full Model (selected)	combined	0.0247403		Motor & Representation	landmark	0.0361595		Full Model (selected)	combined	0.0284405
	Motor & Representation	combined	0.0230893		Full Model (selected)	combined	0.00926271		Full Model (selected)	combined	0.0172323		Motor & Representation	combined	0.0385168		Full Model (selected)	combined	0.0239931
	Motor & Representation	self-motion	0.0433352		Full Model (selected)	combined	0.0056702		Full Model (selected)	combined	0.0166725		Motor & Representation	conflict	0.0104725		Full Model (selected)	combined	0.0198678
	Motor & Representation	self-motion	0.0278762		Full Model (selected)	combined	0.0193847		Full Model (selected)	combined	0.0143778		Motor & Representation	landmark	0.020285		Full Model (selected)	combined	0.0184453
	Motor & Representation	self-motion	0.0444499		Full Model (selected)	combined	0.00738761		Full Model (selected)	combined	0.017687		Motor & Representation	conflict	0.0170123		Full Model (selected)	combined	0.0271867
	Motor & Representation	combined	0.0260156		Full Model (selected)	combined	0.0113497		Full Model (selected)	combined	0.0301937		Motor & Representation	conflict	0.0190432		Full Model (selected)	combined	0.0283727
	Motor & Representation	self-motion	0.0341683		Full Model (selected)	combined	0.00763737		Full Model (selected)	combined	0.0161045		Motor & Representation	conflict	0.0358557		Full Model (selected)	combined	0.0225703
	Motor & Representation	combined	0.0151369		Full Model (selected)	conflict	0.0113908		Full Model (selected)	conflict	0.0151522		Motor & Representation	conflict	0.00889465		Full Model (selected)	conflict	0.17771
	Motor & Representation	self-motion	0.0238439		Full Model (selected)	conflict	0.0134045		Full Model (selected)	conflict	0.017876		Motor & Representation	conflict	0.0238843		Full Model (selected)	conflict	0.183474
	Motor & Representation	combined	0.015424		Full Model (selected)	self-motion	0.0540588		Full Model (selected)	self-motion	0.0403072		Motor & Representation	conflict	0.010275		Full Model (selected)	self-motion	0.0668072
	Motor & Representation	landmark	0.0399427		Full Model (selected)	landmark	0.0128138		Full Model (selected)	landmark	0.0190594		Motor & Representation	conflict	0.0104734		Full Model (selected)	landmark	0.0331399
	Motor & Representation	landmark	0.0296683		Full Model (selected)	landmark	0.0116174		Full Model (selected)	landmark	0.0127297		Motor & Representation	combined	0.0295284		Full Model (selected)	landmark	0.0650891
	Motor & Representation	conflict	0.0139532		Full Model (selected)	self-motion	0.050553		Full Model (selected)	self-motion	0.0278485		Motor & Representation	landmark	0.0281028		Full Model (selected)	self-motion	0.0468344
	Motor & Representation	combined	0.01586		Full Model (selected)	self-motion	0.0286305		Full Model (selected)	self-motion	0.0385452		Motor & Representation	self-motion	0.0644566		Full Model (selected)	self-motion	0.0765748
	Motor & Representation	conflict	0.00933054		Full Model (selected)	self-motion	0.0237221		Full Model (selected)	self-motion	0.0393833		Motor & Representation	self-motion	0.07712		Full Model (selected)	self-motion	0.0679504
	Motor & Representation	conflict	0.0100086		Full Model (selected)	self-motion	0.038185		Full Model (selected)	self-motion	0.0516604		Motor & Representation	combined	0.0285614		Full Model (selected)	self-motion	0.0582836
	Motor & Representation	conflict	0.0101874		Full Model (selected)	self-motion	0.0336714		Full Model (selected)	self-motion	0.0359537		Motor & Representation	self-motion	0.093387		Full Model (selected)	self-motion	0.0483276
	Motor & Representation	combined	0.0130594		Full Model (selected)	self-motion	0.0685935		Full Model (selected)	self-motion	0.0256328		Motor & Representation	combined	0.0270612		Full Model (selected)	self-motion	0.0853389
	Motor & Representation	conflict	0.0166423		Full Model (selected)	self-motion	0.0390378		Full Model (selected)	self-motion	0.0419424		Motor & Representation	self-motion	0.086828		Full Model (selected)	self-motion	0.0544736
	Motor & Representation	conflict	0.020753		Full Model (selected)	self-motion	0.0269948		Full Model (selected)	self-motion	0.0454894		Motor & Representation	self-motion	0.0808763		Full Model (selected)	self-motion	0.0509569
	Motor & Representation	conflict	0.0130154		Full Model (selected)	self-motion	0.0324221		Full Model (selected)	self-motion	0.0585982		Motor & Representation	combined	0.0399225		Full Model (selected)	self-motion	0.0628955
	Motor & Representation	landmark	0.0340166		Full Model (selected)	self-motion	0.0546118		Full Model (selected)	self-motion	0.0296834		Motor & Representation	self-motion	0.0685921		Full Model (selected)	self-motion	0.0877686
	Motor & Representation	landmark	0.0115642		Full Model (selected)	landmark	0.0127825		Full Model (selected)	landmark	0.0272362		Motor & Representation	combined	0.0311753		Full Model (selected)	landmark	0.0378048
	Motor & Representation	landmark	0.0142679		Full Model (selected)	landmark	0.0105803		Full Model (selected)	landmark	0.052992		Motor & Representation	landmark	0.0312822		Full Model (selected)	landmark	0.0448039
	Motor & Representation	landmark	0.00631083		Full Model (selected)	landmark	0.0155718		Full Model (selected)	landmark	0.0136027		Motor & Representation	conflict	0.0231776		Full Model (selected)	landmark	0.0405516
	Motor & Representation	landmark	0.0203165		Full Model (selected)	landmark	0.0142033		Full Model (selected)	landmark	0.0398352		Motor & Representation	self-motion	0.0747749		Full Model (selected)	landmark	0.0420614
	Motor & Representation	conflict	0.0144129		Full Model (selected)	landmark	0.0117451		Full Model (selected)	landmark	0.0249417		Motor & Representation	combined	0.0266337		Full Model (selected)	landmark	0.0332847
	Motor & Representation	combined	0.0144019		Full Model (selected)	landmark	0.0095843		Full Model (selected)	landmark	0.0206317		Motor & Representation	self-motion	0.0673632		Full Model (selected)	landmark	0.0294301
	Motor & Representation	landmark	0.0183263		Full Model (selected)	landmark	0.0158434		Full Model (selected)	landmark	0.0260262		Motor & Representation	combined	0.0340211		Full Model (selected)	landmark	0.0322643
	Motor & Representation	landmark	0.0115179		Full Model (selected)	landmark	0.0199291		Full Model (selected)	landmark	0.0139036		Motor & Representation	landmark	0.026902		Full Model (selected)	landmark	0.0313439
	Motor & Representation	conflict	0.00865008		Full Model (selected)	landmark	0.0159996		Full Model (selected)	landmark	0.0194559		Motor & Representation	combined	0.0270161		Full Model (selected)	landmark	0.0300975
	Motor & Representation	combined	0.0234686		Full Model (selected)	combined	0.00769448		Full Model (selected)	combined	0.0165777		Motor & Representation	self-motion	0.095691		Full Model (selected)	combined	0.027564
